# Supplementary material for: Genome-wide association study of thyroid-stimulating hormone highlights new genes, pathways and associations with thyroid disease
Source: Nat Commun. 2023 Oct 23;14:6713. doi: 10.1038/s41467-023-42284-5 (PMC10593800; doi:10.1038/s41467-023-42284-5)
Supplement: Supplementary file 4 — Supplementary Data 1 to 23 [file 41467_2023_42284_MOESM4_ESM.xlsx]

## Sheet: Supplementary Data 1
Supplementary Data 1 - Participant demographics across the five studies contributing to the meta-analysis of stages 1 and 2
EstBB = Estonian Biobank
Overall participant demographics were not provided in the Zhou et al. study (PMID: 32769997)
In UK Biobank, we defined ever smoking status using data field 20116 (ever smokers were individuals who responded with "Previous" or "Current" smoker)
In EXCEED, we defined ever smoking status according to the GSCAN consortium definitions (https://genome.psych.umn.edu/images/d/da/GSCAN_GWAS_Phenotype_Definitions-2-24-2016.pdf)
	UK Biobank	Zhou et al	EXCEED	EstBB	Genes & Health
N	124358	119715	3034	63326	33171
Age, mean (SD)	56.0 (8.8)		51.5 (9.1)	53.1 (17.1)	36.1 (12.7)
Sex, N (%female)	67808 (54.5)		1753 (57.8)	45589 (72.0)	19035 (57.4)
Smoking, N (%ever) Missing, N (%)	57173 (46.5) 1154 (0.9)		1421 (46.8) 80 (2.6)	21742 (44.8) 14828 (23.4)	9358 (28.2) 381 (1.1)
Hypothyroidism, N (%) Missing, N (%)	5258 (4.4) 4354 (3.5)		110 (3.6) 16 (0.5)	6893 (10.9) -	2596 (7.3) -
Hyperthyroidism, N (%) Missing, N (%)	1529 (1.3) 3967 (3.2)		21 (0.7) 105 (3.5)	3984 (6.3) -	691 (2.1) -
TSH, mean (SD)	1.80 (0.79)		1.84 (0.78)	1.65 (0.83)	2.05 (1.49)

## Sheet: Supplementary Data 2
Supplementary Data 2 - Results for Stage 1 and resulting sentinel variant selection, Stage 2, and meta-analysis of Stages 1 and 2
nearest_gene = closest gene to sentinel variant; MarkerName = chromosome, position (b37), followed by the alleles sorted alphabetically; locus + credible_set = unique identifier for a credible set at a genomic locus; method = approach used for fine-mapping; posterior_probability = posterior probability; beta = effect estimate from Stage 1 meta-analysis; se = standard error of effect estimate; p =…
Two-sided statistical tests were performed using linear regression
Stage 1 summary statistics (UKB/EXCEED/Zhou; SNPs tested in each study 53,096,989/15,158,142/22,397,080)															Assessment of novelty					Loci and credible sets							Stage 2 summary statistics (Estonian Biobank and Genes & Health)					Meta-analysis of stages 1 & 2 summary statistics					Study-level summary statistics
																																					European ancestry cohorts												South Asian ancestry
nearest_gene	MarkerName	rsid	chromosome	position	coded_allele	noncoded_allele	coded_allele_frequency	minor_allele_frequency	beta	se	p	direction (UKB/EXCEED/Zhou)	sample_size	I2	novel_signal	novel_locus	SNP_reported	R2	ref	locus	credible_set	method	posterior_probability	topSNP	topSNP_rsid	p_topSNP	beta_stg2	se_stg2	p_stg2	direction_stg2 (EstBB/G&H)	sample_size_stg2	beta_stg12	se_stg12	p_stg12	direction_stg12 (stage1/stage2)	sample_size_stg12	beta_UKB	se_UKB	p_UKB	beta_EXCEED	se_EXCEED	p_EXCEED	beta_Zhou	se_Zhou	p_Zhou	beta_EstBB	se_EstBB	p_EstBB	beta_gh
PRKCZ	1:1992977_G_T	rs17777295	1	1992977	T	G	0.2508	0.2508	0.0233	0.0042	2.78e-08	+++	192819	0	TRUE	TRUE				locus1	1	polyfun_susie	0.991997	1:1992977_G_T	rs17777295	2.78e-08	0.0162	0.006	0.006805	++	96497	0.021	0.0034	1.11e-09	++	289316	0.0244973	0.00477706	2.93e-07	0.028444	0.0313504	0.364325	0.0194	0.0083267	0.0197403	0.016471	0.006503	0.011315	0.014826
CLCNKA	1:16358685_C_G	rs6669935	1	16358685	C	G	0.4323	0.4323	0.0196	0.0031	2.71e-10	+-+	243837	0.0217494	TRUE	TRUE				locus2	1	polyfun_susie	0.294032	1:16145970_A_G	rs4661656	5.61e-11	0.02	0.0045	1.04e-05	++	96497	0.0197	0.0026	1.09e-14	++	340334	0.0193605	0.00404387	1.69e-06	-0.0187008	0.0261868	0.475202	0.0213	0.00477262	8.83e-06	-0.01934	0.005492	0.00043	-0.02137
CAPZB	1:19769243_C_T	rs10458381	1	19769243	T	C	0.344	0.344	0.0705	0.0032	1.14e-107	+++	243837	0.591895	FALSE	FALSE	1_19747103_G_T	0.953001	PMID:32769997	locus3	3	polyfun_susie	0.435779	1:19843576_A_G	rs10917469	2.28e-195	0.0547	0.0047	6.06e-31	++	96497	0.0655	0.0026	2.36e-135	++	340334	0.0761414	0.0041772	3.88e-74	0.0834379	0.0270182	0.00203196	0.0628	0.00487416	1.17e-37	0.063609	0.005704	7.06e-29	0.03509
CAPZB	1:19774715_A_G	rs12409301	1	19774715	A	G	0.2713	0.2713	-0.057	0.0034	4.03e-62	---	243837	0.223242	TRUE	FALSE				locus3	4	polyfun_susie	0.194272	1:19843576_A_G	rs10917469	2.28e-195	-0.0439	0.0051	1.04e-17	--	96497	-0.053	0.0028	3.16e-78	--	340334	-0.0611553	0.00450733	6.64e-42	-0.0331173	0.029063	0.254585	-0.0526	0.0051788	2.62e-24	-0.04812	0.006026	1.4e-15	-0.03296
CAPZB	1:19841174_A_G	rs10799824	1	19841174	A	G	0.1563	0.1563	-0.1241	0.0042	8.01e-195	---	243837	0.633159	FALSE	FALSE				locus3	1	polyfun_susie	0.859964	1:19843576_A_G	rs10917469	2.28e-195	-0.122	0.0064	1.95e-80	--	96497	-0.1235	0.0035	7.62e-271	--	340334	-0.132413	0.00548096	1.2e-128	-0.118274	0.035287	0.000812876	-0.1139	0.00629579	4.96e-73	-0.12483	0.007698	3.85e-59	-0.11544
MINOS1-NBL1	1:19966039_C_T	rs60206411	1	19966039	T	C	0.2386	0.2386	-0.0294	0.0036	3.97e-16	---	243837	0	FALSE	FALSE				locus3	2	polyfun_susie	0.923564	1:19843576_A_G	rs10917469	2.28e-195	-0.0304	0.0056	4.55e-08	--	96497	-0.0297	0.003	1.07e-22	--	340334	-0.030081	0.00471854	1.84e-10	-0.0147097	0.0303697	0.628169	-0.0289	0.00548343	1.34e-07	-0.02336	0.006959	0.000786	-0.04304
WNT4	1:22513011_A_G	rs12743883	1	22513011	A	G	0.3908	0.3908	-0.025	0.0032	2.81e-15	---	243837	0.489121	FALSE	FALSE	1_22513011_A_G	1	PMID:32769997	locus4	1	polyfun_susie	0.99975	1:22513011_A_G	rs12743883	2.81e-15	-0.0169	0.0046	0.000235	--	96497	-0.0224	0.0026	1.72e-17	--	340334	-0.0198551	0.00417413	1.97e-06	-0.0349014	0.0266886	0.191066	-0.0311	0.00477262	1e-10	0.013648	0.005553	0.013977	0.02389
PHC2	1:33790496_A_G	rs11554674	1	33790496	A	G	0.2452	0.2452	0.0229	0.0035	1.13e-10	+++	243547	0.0749307	TRUE	TRUE				locus5	1	polyfun_susie	0.561145	1:33790496_A_G	rs11554674	1.13e-10	0.0147	0.0053	0.005561	++	96497	0.0204	0.0029	2.78e-12	++	340044	0.0192936	0.00464644	3.29e-05	0.0352746	0.0298205	0.236944	0.027	0.00538189	4.75e-07	0.020302	0.006579	0.00203	0.004357
SPATA6	1:48865121_C_T	rs77303590	1	48865121	T	C	0.0258	0.0258	0.0725	0.0099	1.93e-13	+-+	243837	0.00285387	TRUE	TRUE				locus6	1	polyfun_susie	0.944662	1:48890513_A_G	rs75848076	1.55e-13	0.0514	0.0231	0.0265	++	96497	0.0692	0.0091	2.79e-14	++	340334	0.0806757	0.0123821	7.27e-11	-0.022107	0.078034	0.776966	0.0637	0.0159426	6.61e-05	0.052508	0.026481	0.047383	0.047666
FAF1	1:51319346_C_T	rs1398868	1	51319346	T	C	0.6864	0.3136	0.0373	0.0033	1.6e-29	+++	243837	0.0552122	FALSE	FALSE	1_51451499_A_G	0.981774	PMID:32769997	locus7	1	polyfun_susie	0.713521	1:51414317_A_G	rs60914341	3.03e-30	0.0292	0.0053	4e-08	++	96497	0.035	0.0028	6.82e-36	++	340334	0.0387082	0.00428776	1.78e-19	0.0926317	0.0276449	0.000815774	0.0335	0.00507725	2.72e-11	-0.02653	0.006522	4.75e-05	-0.03443
CDKN2C	1:51440093_C_T	rs12855	1	51440093	T	C	0.0915	0.0915	0.0366	0.0053	3.77e-12	+++	243837	0	TRUE	FALSE				locus7	2	polyfun_susie	0.114215	1:51414317_A_G	rs60914341	3.03e-30	0.0236	0.009	0.009138	++	96497	0.0333	0.0046	3.31e-13	++	340334	0.0366398	0.00705455	2.06e-07	0.0791799	0.0437038	0.0701259	0.0353	0.00781897	6.95e-06	0.030899	0.010984	0.004909	0.008159
NFIA	1:61622287_A_C	rs334713	1	61622287	A	C	0.0494	0.0494	-0.158	0.0072	2.96e-106	---	243837	0	FALSE	FALSE	1_61610049_A_G	0.987027	PMID:32769997; PMID:<a0>21367965; PMID: 23408906; PMID: 22267200	locus8	1	wakefield	0.231493	1:61610049_A_G	rs334725	2.97e-107	-0.1479	0.0113	7.08e-39	--	96497	-0.1551	0.0061	7.06e-144	--	340334	-0.156686	0.0095918	6.38e-60	-0.165326	0.061163	0.00690952	-0.1594	0.0107638	4.43e-50	0.15466	0.020083	1.35e-14	0.144785
PDE4B	1:66743284_A_G	rs622474	1	66743284	A	G	0.3851	0.3851	0.0188	0.0031	2.35e-09	+++	243837	0	TRUE	TRUE				locus9	2	polyfun_susie	0.380651	1:68166425_A_G	rs12029562	4.11e-23	0.0226	0.0046	1.07e-06	++	96497	0.02	0.0026	7.56e-15	++	340334	0.0201316	0.00411761	1.01e-06	0.0358095	0.0266897	0.179795	0.0165	0.00477262	0.000515464	-0.01576	0.005709	0.005781	-0.03594
GNG12	1:68167491_C_T	rs7419	1	68167491	T	C	0.5386	0.4614	-0.03	0.003	6.15e-23	---	243837	0	FALSE	FALSE	1_68166425_A_G	0.974579	PMID:32769997	locus9	1	polyfun_susie	0.797865	1:68166425_A_G	rs12029562	4.11e-23	-0.0282	0.0046	1.34e-09	--	96497	-0.0295	0.0025	9.49e-32	--	340334	-0.0308454	0.00402081	1.71e-14	-0.0232022	0.0260465	0.373108	-0.0292	0.00456953	2.23e-10	-0.03108	0.005522	1.83e-08	-0.02111
VAV3	1:108313258_C_T	rs6583048	1	108000000	T	C	0.7895	0.2105	0.0322	0.0037	5.72e-18	+-+	243837	0.0624824	TRUE	FALSE				locus10	2	polyfun_susie	0.286338	1:108357391_C_T	rs17020122	1.48e-103	0.0277	0.0072	0.000118	+?	63326	0.0313	0.0033	2.12e-21	++	307163	0.0358093	0.00494284	4.36e-13	-0.019641	0.0318686	0.537735	0.0295	0.00558498	1.22e-07	0.027737	0.007205	0.000118
VAV3	1:108359789_C_T	rs78499451	1	108000000	T	C	0.9123	0.0877	-0.1168	0.0054	3.64e-102	---	243837	0	FALSE	FALSE	1_108357391_C_T	0.998719	PMID:32769997	locus10	1	polyfun_susie	0.22904	1:108357391_C_T	rs17020122	1.48e-103	-0.0902	0.0089	3.01e-24	-?	63326	-0.1096	0.0046	1.12e-124	--	307163	-0.119093	0.0070838	2.34e-63	-0.107408	0.0453469	0.0179193	-0.114	0.0083267	1.26e-42	0.090188	0.008877	3.01e-24
ANXA9	1:150958133_C_T	rs11204752	1	151000000	T	C	0.4951	0.4951	0.0176	0.0031	9.48e-09	+++	243837	0.0439017	TRUE	TRUE				locus11	1	polyfun_susie	0.345415	1:150958133_C_T	rs11204752	9.48e-09	0.0163	0.0055	0.002812	+?	63326	0.0173	0.0027	1.54e-10	++	307163	0.0155579	0.00401618	0.0001072	0.0503198	0.0258011	0.0512332	0.0192	0.00467107	3.73e-05	-0.0163	0.005457	0.002812
MIR181A1HG	1:198901697_G_T	rs1275169	1	199000000	T	G	0.3641	0.3641	0.0191	0.0032	1.67e-09	+++	243837	0.338781	TRUE	TRUE				locus12	1	polyfun_susie	0.254291	1:198907301_G_T	rs1275158	4.38e-10	0.02	0.0059	0.000749	+?	63326	0.0193	0.0028	6.75e-12	++	307163	0.0228348	0.0041669	4.26e-08	0.0403783	0.0265368	0.128214	0.0137	0.00477262	0.00432692	-0.02003	0.005943	0.000749
C1orf116	1:207184500_C_T	rs2629641	1	207000000	T	C	0.3355	0.3355	0.0247	0.0033	3.6e-14	+++	243837	0	TRUE	TRUE				locus13	1	polyfun_susie	0.602623	1:207184500_C_T	rs2629641	3.6e-14	0.0154	0.0058	0.008313	+?	63326	0.0224	0.0029	5.34e-15	++	307163	0.026076	0.00424216	7.93e-10	0.0216927	0.0270319	0.422335	0.0229	0.00497571	4.3e-06	0.015369	0.005824	0.008313
MIR548F3	1:218654734_A_G	rs519709	1	219000000	A	G	0.5979	0.4021	-0.0283	0.0031	2.03e-19	-+-	243837	0.023801	FALSE	FALSE	1_218685055_A_G	0.989828	PMID:32769997	locus14	1	polyfun_susie	0.743414	1:218685055_A_G	rs2993047	6.21e-21	-0.0332	0.0057	6.1e-09	-?	63326	-0.0294	0.0027	3.35e-27	--	307163	-0.0261986	0.00409974	1.66e-10	0.00194063	0.0261012	0.940737	-0.0319	0.00477262	1.58e-11	-0.03322	0.005714	6.1e-09
MIR548F3	1:218693812_C_T	rs72738861	1	219000000	T	C	0.0463	0.0463	0.0336	0.0073	3.56e-06	+-+	243837	0.241785	TRUE	FALSE				locus14	2	polyfun_susie	0.768774	1:218685055_A_G	rs2993047	6.21e-21	0.0189	0.0093	0.04243	+?	63326	0.028	0.0057	1.09e-06	++	307163	0.04231	0.00946043	7.74e-06	-0.00537307	0.0621539	0.931116	0.0236	0.0110684	0.0331631	0.018949	0.009338	0.04243
SDCCAG8	1:243451405_A_C	rs10926981	1	243000000	A	C	0.4619	0.4619	-0.0166	0.0031	6.48e-08	---	243837	0.449562	TRUE	TRUE				locus15	1	polyfun_susie	0.164079	1:243308258_C_T	rs1796847	3.08e-09	-0.023	0.0055	2.69e-05	-?	63326	-0.0181	0.0027	1.84e-11	--	307163	-0.0212608	0.00401202	1.16e-07	-0.00400214	0.0254876	0.875237	-0.011	0.00467107	0.0180127	0.022968	0.005471	2.69e-05
TPO	2:1408350_C_G	rs11694732	2	1408350	C	G	0.4057	0.4057	0.0244	0.0031	3.53e-15	+++	244866	0.0874488	FALSE	FALSE				locus16	1	polyfun_susie	0.143261	2:1418192_C_G	rs9678281	4.03e-16	0.0141	0.0045	0.001626	++	96497	0.0211	0.0026	1.47e-16	++	341363	0.0214174	0.00407736	1.5e-07	0.0165891	0.0264372	0.530384	0.0283	0.00467107	1.42e-09	0.011866	0.005464	0.029881	0.018784
LOC101926966	2:15958795_A_G	rs4471862	2	15958795	A	G	0.3343	0.3343	-0.0214	0.0033	4.95e-11	---	244866	0.155005	TRUE	TRUE				locus17	1	polyfun_susie	0.995726	2:15958795_A_G	rs4471862	4.95e-11	-0.029	0.0051	1.49e-08	--	96497	-0.0236	0.0028	1.42e-17	--	341363	-0.0219438	0.00423493	2.2e-07	-0.0498673	0.0274937	0.0698119	-0.0197	0.00497571	8.47e-05	-0.02712	0.006095	8.59e-06	-0.0336
GACAT3	2:16438041_G_T	rs62114518	2	16438041	T	G	0.3135	0.3135	-0.0183	0.0035	1.68e-07	---	242482	0	TRUE	TRUE				locus17	2	polyfun_susie	0.603597	2:15958795_A_G	rs4471862	4.95e-11	-0.022	0.0057	0.000109	--	96497	-0.0193	0.003	9.47e-11	--	338979	-0.0181152	0.00426784	2.19e-05	-0.0138674	0.0273981	0.612791	-0.0187	0.00588961	0.00154456	-0.02038	0.006461	0.001606	-0.02754
ASXL2	2:26057761_A_G	rs11883694	2	26057761	A	G	0.0337	0.0337	0.0817	0.0085	6.49e-22	+++	244866	0.0205903	FALSE	FALSE	2_25994220_A_C	0.996762	PMID:32769997	locus18	1	polyfun_susie	0.037578	2:26057761_A_G	rs11883694	6.49e-22	0.0697	0.0149	3.04e-06	++	96497	0.0788	0.0074	1.46e-26	++	341363	0.0765498	0.0113469	1.52e-11	0.169871	0.0730951	0.020193	0.0852	0.0125916	1.41e-11	0.0605	0.01739	0.000503	0.095574
LOC102723854	2:43252849_A_C	rs4608578	2	43252849	A	C	0.4951	0.4951	-0.0193	0.0031	4.26e-10	---	244866	0	TRUE	FALSE				locus19	3	polyfun_susie	0.596383	2:43638855_C_T	rs7568365	6.9e-36	-0.0051	0.0046	0.2687	--	96497	-0.0149	0.0026	7.36e-09	--	341363	-0.0194983	0.00401292	1.18e-06	-0.0323959	0.0260877	0.214404	-0.0187	0.00477262	8.27e-05	0.004574	0.005491	0.404849	0.006179
THADA	2:43638855_C_T	rs7568365	2	43638855	T	C	0.6605	0.3395	0.0401	0.0032	6.9e-36	+++	244866	0.0175555	FALSE	FALSE	2_43644556_C_T	0.58363	PMID:32769997	locus19	1	polyfun_susie	0.424287	2:43638855_C_T	rs7568365	6.9e-36	0.0383	0.0046	1.03e-16	++	96497	0.0395	0.0026	3.91e-51	++	341363	0.0432925	0.00427265	4.05e-24	0.0297698	0.02721	0.274008	0.0367	0.00477262	2.59e-14	0.03985	0.005615	1.27e-12	0.035035
THADA	2:43660486_C_T	rs147058129	2	43660486	T	C	0.0228	0.0228	-0.0538	0.0104	2.59e-07	---	244866	0.000765096	TRUE	FALSE				locus19	2	polyfun_susie	0.504978	2:43638855_C_T	rs7568365	6.9e-36	-0.0864	0.0243	0.000384	-+	96497	-0.0588	0.0096	7.52e-10	--	341363	-0.0541591	0.0131253	3.69e-05	-0.144575	0.0812182	0.0751623	-0.0493	0.0168565	0.00340842	-0.10222	0.025512	6.16e-05	0.072168
NEB	2:152394534_G_T	rs3732310	2	152000000	T	G	0.3733	0.3733	0.021	0.0032	3.01e-11	+++	244866	0.208085	TRUE	TRUE				locus20	1	polyfun_susie	0.320543	2:152381895_A_G	rs2288196	1.27e-11	0.0234	0.0058	5.23e-05	+?	63326	0.0216	0.0028	1.42e-14	++	308192	0.0245591	0.00413868	2.96e-09	0.0151643	0.0271789	0.576923	0.0166	0.00477262	0.000446886	-0.02342	0.00579	5.22e-05
CERS6	2:169555804_A_G	rs62174426	2	170000000	A	G	0.9614	0.0386	0.0756	0.008	5.3e-21	+++	244866	0.0400296	FALSE	FALSE	2_169554118_G_T	0.9886	PMID:32769997	locus21	2	polyfun_susie	0.103744	2:169554118_G_T	rs62174422	4e-21	0.0327	0.0146	0.0245	+?	63326	0.0657	0.007	7.7e-21	++	308192	0.0673925	0.0104283	1.03e-10	0.178502	0.0664778	0.00728981	0.0831	0.0123885	2.31e-11	-0.03275	0.014561	0.0245
CERS6-AS1	2:169631621_A_G	rs79757984	2	170000000	A	G	0.9826	0.0174	-0.0902	0.0135	2.19e-11	-+-	192819	0.00487983	TRUE	FALSE				locus21	1	polyfun_susie	0.999636	2:169554118_G_T	rs62174422	4e-21	-0.1113	0.0347	0.001332	-?	63326	-0.093	0.0126	1.47e-13	--	256145	-0.0904247	0.015499	5.42e-09	0.0475638	0.103208	0.644935	-0.0984	0.0260971	0.000159981	0.111281	0.034678	0.001332
MFSD6	2:191366579_G_T	rs7721	2	191000000	T	G	0.6814	0.3186	0.0218	0.0033	2.39e-11	+-+	244866	0	TRUE	TRUE				locus22	1	polyfun_susie	0.237516	2:191436316_A_G	rs34703964	4.73e-12	0.0064	0.0057	0.2547	+?	63326	0.0179	0.0029	3.39e-10	++	308192	0.023848	0.0042744	2.42e-08	-0.00057094	0.0272894	0.98331	0.02	0.00497571	5.25e-05	-0.00645	0.00566	0.254732
IGFBP5	2:217614083_C_T	rs6711608	2	218000000	T	C	0.1522	0.1522	-0.0971	0.0042	1.34e-115	---	244866	0	TRUE	FALSE				locus23	4	polyfun_susie	1	2:217612321_A_C	rs7568039	9.15e-171	-0.0826	0.0069	2.48e-33	-?	63326	-0.0932	0.0036	1.01e-148	--	308192	-0.0971963	0.00560054	2.18e-67	-0.0921264	0.0358134	0.010147	-0.0971	0.00639734	1.82e-51	0.082643	0.00687	2.48e-33
IGFBP5	2:217616804_C_T	rs1861630	2	218000000	T	C	0.1525	0.1525	-0.0967	0.0042	5.56e-115	---	244866	0	TRUE	FALSE				locus23	5	polyfun_susie	0.801803	2:217612321_A_C	rs7568039	9.15e-171	-0.082	0.0068	4.9e-33	-?	63326	-0.0926	0.0036	3.44e-148	--	308192	-0.0966465	0.00558512	5.23e-67	-0.08982	0.0355121	0.0114803	-0.0969	0.00639734	2.07e-51	0.081967	0.006846	4.89e-33
IGFBP5	2:217628430_A_G	rs1861628	2	218000000	A	G	0.2723	0.2723	-0.0954	0.0034	1.93e-170	---	244866	0	FALSE	FALSE				locus23	1	polyfun_susie	0.999878	2:217612321_A_C	rs7568039	9.15e-171	-0.0762	0.006	3.08e-37	-?	63326	-0.0907	0.003	1.3e-206	--	308192	-0.0946254	0.00450581	9.55e-98	-0.0745047	0.0292872	0.0110105	-0.097	0.0051788	4.11e-79	0.076173	0.005974	3.08e-37
DIRC3	2:218236786_C_T	rs6724073	2	218000000	T	C	0.7374	0.2626	0.0503	0.0036	1.26e-43	+++	244866	0.00183903	FALSE	FALSE	2_218236786_C_T	1	PMID:30367059; PMID:32769997	locus23	2	polyfun_susie	1	2:217612321_A_C	rs7568039	9.15e-171	0.0529	0.0058	5.59e-20	+?	63326	0.051	0.0031	1.79e-62	++	308192	0.0496746	0.00464945	1.24e-26	0.0132762	0.029635	0.654192	0.0525	0.00568652	2.48e-20	-0.05294	0.005784	5.59e-20
IGFBP5	2:217616484_G_GT	rs57866041	2	218000000	G	GT	0.1492	0.1492	-0.0966	0.0057	6.52e-65	--?	127392	0	TRUE	FALSE				locus23	3	polyfun_susie	1	2:217612321_A_C	rs7568039	9.15e-171	-0.0826	0.0069	2.31e-33	-?	63326	-0.0909	0.0044	4.27e-95	--	190718	-0.0968364	0.00559999	6.45e-67	-0.0894152	0.0358273	0.0126227				0.082645	0.006867	2.31e-33
NHEJ1	2:220014675_C_T	rs11679511	2	220000000	T	C	0.6366	0.3634	0.026	0.0032	3.84e-16	+++	244866	0	FALSE	FALSE	2_220025308_C_T	0.997837	PMID:32769997	locus24	1	polyfun_susie	0.274133	2:220013604_A_C	rs7589228	2.4e-16	0.0253	0.0057	9.91e-06	+?	63326	0.0258	0.0028	2.09e-20	++	308192	0.0241553	0.0041607	6.43e-09	0.0463529	0.026889	0.0848354	0.0277	0.00487416	1.03e-08	0.025267	0.005717	9.91e-06
MIR5702	2:227500639_A_G	rs17198582	2	228000000	A	G	0.8821	0.1179	0.0275	0.0048	1.07e-08	+++	244866	0.537807	TRUE	TRUE				locus25	1	polyfun_susie	0.910271	2:227500639_A_G	rs17198582	1.07e-08	0.0273	0.0089	0.002061	+?	63326	0.0275	0.0042	8.11e-11	++	308192	0.0200613	0.00629377	0.00143553	0.10092	0.0402479	0.0122124	0.0346	0.00731125	2.04e-06	-0.02735	0.008876	0.002061
BOK	2:242516498_A_C	rs13393394	2	243000000	A	C	0.1417	0.1417	0.0389	0.0044	9.21e-19	+++	243835	0.222384	FALSE	FALSE	2_242516105_A_G	1	PMID:32769997	locus26	1	polyfun_susie	0.658444	2:242516498_A_C	rs13393394	9.21e-19	0.042	0.0077	5.25e-08	+?	63326	0.0397	0.0038	2.99e-25	++	307161	0.0342238	0.00576408	2.9e-09	0.0219908	0.0356699	0.537605	0.0456	0.00670197	1.09e-11	0.042013	0.007719	5.25e-08
SYN2	3:12092903_A_ACAGGGACTAAAATAATTTGTCCTC	rs144186992	3	12092903	A	ACAGGGACTAAAATAATTTGTCCTC	0.2485	0.2485	0.0451	0.0047	1.91e-21	+??	124358	0	TRUE	FALSE				locus27	1	polyfun_susie	1	3:12251424_A_G	rs310755	9.61e-50						0.0451	0.0047	8.33e-22	+?	124358	0.0451328	0.00461929	1.54e-22
SYN2	3:12099776_A_G	rs307600	3	12099776	A	G	0.7505	0.2495	-0.0481	0.0035	8.29e-43	---	247107	0	TRUE	FALSE				locus27	2	polyfun_susie	0.997541	3:12251424_A_G	rs310755	9.61e-50	-0.0332	0.0052	1.82e-10	--	96497	-0.0435	0.0029	1.23e-50	--	343604	-0.0453136	0.00461724	9.99e-23	-0.0621728	0.0295065	0.035192	-0.051	0.00528034	1.99e-22	-0.03237	0.006243	2.16e-07	-0.03509
SYN2	3:12230438_A_G	rs1661583	3	12230438	A	G	0.2493	0.2493	0.0511	0.0035	2.89e-48	+++	247107	0	FALSE	FALSE	3_12251424_A_G	0.992717	PMID:32769997	locus27	3	polyfun_susie	0.475868	3:12251424_A_G	rs310755	9.61e-50	0.0374	0.0052	8.02e-13	++	96497	0.0468	0.0029	1.62e-58	++	343604	0.0484059	0.00461304	9.51e-26	0.057191	0.0294092	0.0519081	0.0543	0.00528034	8.73e-25	-0.03681	0.006251	3.88e-09	-0.03883
RARB	3:24981533_A_G	rs7614721	3	24981533	A	G	0.4864	0.4864	-0.0182	0.003	1.24e-09	---	247107	0	TRUE	TRUE				locus28	2	polyfun_susie	0.252891	3:25596524_A_T	rs74862209	2.5e-11	-0.0208	0.0045	3.43e-06	--	96497	-0.019	0.0025	2.71e-14	--	343604	-0.0165345	0.00399407	3.48e-05	-0.0371449	0.0259765	0.152838	-0.0197	0.00446798	1.26e-05	-0.02174	0.005447	6.55e-05	-0.01882
RARB	3:25573813_G_T	rs113313452	3	25573813	T	G	0.0552	0.0552	0.0408	0.0067	1.06e-09	+++	247107	0	TRUE	TRUE				locus28	1	polyfun_susie	0.158127	3:25596524_A_T	rs74862209	2.5e-11	0.0175	0.0133	0.1868	+-	96497	0.0361	0.006	1.64e-09	++	343604	0.0380149	0.00892539	2.05e-05	0.0477048	0.0539886	0.376978	0.0439	0.00995142	9.26e-06	0.024768	0.014176	0.080595	-0.03497
ARF4	3:57583265_A_T	rs9844780	3	57583265	A	T	0.1736	0.1736	-0.0225	0.004	1.71e-08	---	247107	0	TRUE	TRUE				locus29	1	polyfun_susie	0.157973	3:57684504_A_G	rs6766126	2.04e-09	0.0008	0.0063	0.8955	-+	96497	-0.0158	0.0034	2.86e-06	-+	343604	-0.0209075	0.00521756	6.15e-05	-0.00836656	0.034195	0.806727	-0.0251	0.00609271	3.86e-05	0.001929	0.007134	0.786892	-0.01098
TM4SF4	3:149225582_A_C	rs13075906	3	149000000	A	C	0.4296	0.4296	-0.0282	0.0031	8.25e-20	---	247107	0.383224	FALSE	FALSE	3_149220109_C_T	0.989617	PMID:30367059	locus30	1	polyfun_susie	0.736951	3:149226442_A_T	rs9828967	3.26e-20	-0.0188	0.0057	0.000857	-?	63326	-0.0261	0.0027	1.1e-21	--	310433	-0.0239919	0.00406884	3.72e-09	-0.0222906	0.0264576	0.399574	-0.0336	0.00467107	5.31e-13	-0.01885	0.005654	0.000857
IGF2BP2	3:185514088_C_T	rs13100823	3	186000000	T	C	0.3069	0.3069	-0.0466	0.0033	1.12e-45	---	247107	0.121008	FALSE	FALSE	3_185514088_C_T	1	PMID:30367059; PMID:32769997	locus31	1	polyfun_susie	0.991289	3:185526062_A_G	rs7630554	9.6e-46	-0.0489	0.0058	5.15e-17	-?	63326	-0.0472	0.0029	9.41e-61	--	310433	-0.0436784	0.00431093	4.07e-24	-0.0904971	0.0278765	0.00118169	-0.0489	0.00497571	8.45e-23	-0.04886	0.005828	5.15e-17
IGF2BP2	3:185520996_A_G	rs34782298	3	186000000	A	G	0.3072	0.3072	-0.0465	0.0033	2.17e-45	---	247107	0.0569433	TRUE	FALSE				locus31	3	polyfun_susie	1	3:185526062_A_G	rs7630554	9.6e-46	-0.0488	0.0058	5.61e-17	-?	63326	-0.0471	0.0029	1.67e-60	--	310433	-0.0437054	0.00431095	3.82e-24	-0.0909845	0.0278765	0.00111138	-0.0485	0.00497571	2.21e-22	-0.0488	0.005828	5.61e-17
IGF2BP2	3:185505520_C_CA	3:185505520_C_CA	3	186000000	CA	C	0.685	0.315	0.044	0.0044	3.95e-23	+??	124358	0	TRUE	FALSE				locus31	5	polyfun_susie	0.272082	3:185526062_A_G	rs7630554	9.6e-46						0.044	0.0044	1.52e-23	+?	124358	0.0439919	0.00432274	2.57e-24
IGF2BP2	3:185514352_C_CAAAA	3:185514352_C_CAAAA	3	186000000	CAAAA	C	0.686	0.314	0.0435	0.0044	8.54e-23	+??	124358	0	TRUE	FALSE				locus31	4	polyfun_susie	1	3:185526062_A_G	rs7630554	9.6e-46						0.0435	0.0044	4.77e-23	+?	124358	0.0435389	0.00431188	5.79e-24
IGF2BP2	3:185520085_G_GTGTTCTTGACTAACCAAGACA	rs144346724	3	186000000	G	GTGTTCTTGACTAACCAAGACA	0.6868	0.3132	0.0438	0.0044	6.08e-23	+??	124358	0	TRUE	FALSE				locus31	2	polyfun_susie	1	3:185526062_A_G	rs7630554	9.6e-46	0.0485	0.0058	9.86e-17	+?	63326	0.0455	0.0035	1.5e-38	++	187684	0.043751	0.00431786	4.05e-24							-0.04853	0.005842	9.86e-17
LOC100505920	3:193916181_A_G	rs59381142	3	194000000	A	G	0.2415	0.2415	-0.0548	0.0036	1.03e-51	---	244867	0	FALSE	FALSE	3_193916181_A_G	1	PMID:30367059; PMID:32769997	locus32	1	polyfun_susie	0.986371	3:193916181_A_G	rs59381142	1.03e-51	-0.0279	0.0069	5.83e-05	-?	63326	-0.049	0.0032	2.76e-53	--	308193	-0.0518958	0.00469049	1.93e-28	-0.0512473	0.0295872	0.0833616	-0.0588	0.00558498	8.83e-26	-0.02786	0.006932	5.83e-05
LOC100505920	3:193914790_A_T	rs6787136	3	194000000	A	T	0.7966	0.2034	0.0142	0.004	0.0004412	+-+	242445	0	TRUE	FALSE				locus32	2	polyfun_susie	0.997928	3:193916181_A_G	rs59381142	1.03e-51	0.0177	0.0071	0.01227	+?	63326	0.015	0.0035	1.59e-05	++	305771	0.0170612	0.0049948	0.00063616	-0.00863065	0.0327463	0.792136	0.0103	0.00670197	0.126966	-0.01767	0.007055	0.012273
PPARGC1A	4:24065209_A_G	rs16874919	4	24065209	A	G	0.2371	0.2371	0.0253	0.0036	1.17e-12	+++	244866	0	TRUE	TRUE				locus33	1	polyfun_susie	0.664328	4:24066892_A_C	rs59744082	3.83e-13	0.0238	0.005	1.63e-06	++	96497	0.0248	0.0029	2.17e-17	++	341363	0.0277464	0.00468919	3.29e-09	0.0138643	0.0302696	0.646966	0.0227	0.00538189	2.99e-05	0.022496	0.006167	0.000265	0.026045
CHRNA9	4:40365476_A_G	rs11732564	4	40365476	A	G	0.2802	0.2802	-0.0244	0.0034	8.17e-13	---	244866	0	TRUE	TRUE				locus34	2	polyfun_susie	0.567064	4:40365476_A_G	rs11732564	8.17e-13	-0.0232	0.0056	3.56e-05	--	96497	-0.0241	0.0029	1.19e-16	--	341363	-0.0237034	0.00446978	1.14e-07	-0.0038765	0.0289104	0.893343	-0.026	0.0051788	5.98e-07	0.026042	0.006484	5.91e-05	0.014726
RBM47	4:40420708_A_G	rs278941	4	40420708	A	G	0.7227	0.2773	0.0234	0.0034	7.3e-12	+++	244866	0.0315946	TRUE	TRUE				locus34	1	polyfun_susie	0.913105	4:40365476_A_G	rs11732564	8.17e-13	0.0181	0.0048	0.000147	++	96497	0.0216	0.0028	6.4e-15	++	341363	0.0215191	0.00448266	1.58e-06	0.0540468	0.0286107	0.0589821	0.0248	0.0051788	1.6e-06	0.01441	0.005808	0.013098	0.025924
KDR	4:55958208_C_T	rs1458831	4	55958208	T	C	0.8858	0.1142	0.0213	0.0049	1.32e-05	+++	242626	0	TRUE	TRUE				locus35	1	polyfun_susie	0.828683	4:55931246_A_G	rs4241991	7.21e-09	0.0081	0.0074	0.2761	+-	96497	0.0173	0.0041	2.35e-05	++	339123	0.0221844	0.0063011	0.000430532	0.0172408	0.0413159	0.676494	0.0203	0.00761588	0.00762701	-0.01731	0.008865	0.050873	0.013277
ANXA5	4:122612473_A_G	rs17450274	4	123000000	A	G	0.2832	0.2832	0.029	0.0034	5.87e-18	+++	244866	0.495708	TRUE	TRUE				locus36	1	polyfun_susie	0.418779	4:122609158_C_T	rs35317464	3.92e-18	0.0192	0.006	0.001428	+?	63326	0.0266	0.003	2.29e-19	++	308192	0.0337806	0.00442192	2.2e-14	0.0570321	0.0283827	0.0445841	0.0222	0.00507725	1.21e-05	0.019182	0.006015	0.001428
NR3C2	4:149660723_A_G	rs11728154	4	150000000	A	G	0.201	0.201	-0.1235	0.0038	1.08e-233	---	244866	0.302392	FALSE	FALSE	4_149646538_C_T	0.990813	PMID:25743335; PMID:<a0>21367965; PMID: 23408906; PMID: 22267200	locus37	3	polyfun_susie	0.634412	4:149672276_C_T	rs7675216	2.27e-235	-0.1231	0.0075	2.65e-60	-?	63326	-0.1234	0.0034	3.02e-290	--	308192	-0.128108	0.00492795	1.37e-148	-0.128358	0.0323098	7.27e-05	-0.1174	0.00578807	1.22e-92	-0.1231	0.007515	2.64e-60
NR3C2	4:149666343_A_G	rs13147759	4	150000000	A	G	0.7897	0.2103	0.1203	0.0038	5.2e-217	+++	234781	0.398246	FALSE	FALSE				locus37	2	polyfun_susie	1	4:149672276_C_T	rs7675216	2.27e-235	0.1207	0.0074	3.36e-59	+?	63326	0.1204	0.0034	8.92e-278	++	298107	0.125172	0.00484441	8.05e-147	0.126115	0.0315732	6.64e-05	0.1128	0.00609271	1.12e-75	-0.12073	0.007441	3.36e-59
NR3C2	4:149668490_G_GT	rs11374194	4	150000000	G	GT	0.7834	0.2166	0.1252	0.005	2.27e-139	+??	124358	0	TRUE	FALSE				locus37	1	polyfun_susie	1	4:149672276_C_T	rs7675216	2.27e-235	0.1215	0.0074	4.28e-60	+?	63326	0.124	0.0041	5.92e-197	++	187684	0.125169	0.00484769	1.28e-146							-0.1215	0.007431	4.28e-60
TRIM2	4:154178549_A_G	rs72727901	4	154000000	A	G	0.1155	0.1155	0.0254	0.0048	1.21e-07	+++	244866	0.395864	TRUE	TRUE				locus38	1	polyfun_susie	0.567568	4:154185677_G_GTC	4:154185677_G_GTC	6.77e-10	0.0246	0.0095	0.009439	+?	63326	0.0252	0.0043	3.84e-09	++	308192	0.0311104	0.00619496	5.12e-07	0.0614061	0.0394082	0.119289	0.0163	0.00741279	0.0268682	0.024589	0.009473	0.00944
VEGFC	4:177712975_C_T	rs3755972	4	178000000	T	C	0.8828	0.1172	0.0314	0.0048	5.26e-11	+-+	244866	0.197433	FALSE	FALSE	4_177705862_A_G	0.997531	PMID:32769997	locus39	1	polyfun_susie	0.33324	4:177705861_A_C	rs4274795	1.65e-12	0.0221	0.0081	0.006352	+?	63326	0.029	0.0041	2.24e-12	++	308192	0.027877	0.00629564	9.52e-06	-0.0516781	0.0401498	0.198147	0.0384	0.0072097	1.05e-07	0.022128	0.008108	0.006352
TPPP	5:699036_A_G	rs440225	5	699036	A	G	0.7099	0.2901	-0.0366	0.0043	1.91e-17	-?-	189785	0	TRUE	TRUE				locus40	1	polyfun_susie	0.47348	5:699036_A_G	rs440225	1.91e-17	-0.0179	0.0065	0.005557	-?	63326	-0.0309	0.0036	6.8e-18	--	253111	-0.0373762	0.00491741	2.96e-14				-0.0345	0.00822515	2.48e-05	-0.01792	0.006462	0.005557
PDE4D	5:58373418_C_G	rs77994712	5	58373418	C	G	0.9436	0.0564	0.0589	0.0068	5.24e-18	+++	245893	0	FALSE	FALSE	5_58373418_C_G	1	PMID:32769997	locus41	1	polyfun_susie	0.966509	5:58373418_C_G	rs77994712	5.24e-18	0.0448	0.009	6.9e-07	++	96497	0.0538	0.0054	3.7e-23	++	342390	0.0544302	0.00861515	2.66e-10	0.0554985	0.0538417	0.302731	0.0657	0.0108653	1.44e-09	-0.04694	0.009359	5.3e-07	-0.01649
OCLN	5:68807200_C_T	rs28431145	5	68807200	T	C	0.2154	0.2154	0.023	0.0042	4.41e-08	+-+	192819	0.00566748	TRUE	TRUE				locus42	1	wakefield	0.154227	5:68807200_C_T	rs28431145	4.41e-08	0.0239	0.0055	1.22e-05	++	96497	0.0233	0.0033	2.76e-12	++	289316	0.0219769	0.0048514	5.9e-06	-0.017339	0.0328294	0.597431	0.028	0.00802206	0.000503222	-0.02752	0.006349	1.46e-05	-0.01357
PDE8B	5:76477820_A_G	rs2928167	5	76477820	A	G	0.8696	0.1304	0.1355	0.0046	2.42e-191	+++	245893	0	FALSE	FALSE	5_76477820_A_G	1	PMID:25743335; PMID:32769997; PMID:<a0>21367965; PMID: 23408906; PMID: 22267200	locus43	5	polyfun_susie	0.784581	5:76515824_A_G	rs9687206	<10E-300	0.1163	0.0057	3.45e-91	++	96497	0.1279	0.0036	1.06e-279	++	342390	0.134001	0.00599317	1.63e-110	0.116683	0.0378245	0.00205495	0.138	0.00700661	1.86e-85	-0.14108	0.007468	1.35e-79	-0.08041
PDE8B	5:76478581_C_CT	5:76478581_C_CT	5	76478581	CT	C	0.8322	0.1678	0.112	0.0058	2.66e-83	+??	124358	0	TRUE	FALSE				locus43	4	polyfun_susie	1	5:76515824_A_G	rs9687206	<10E-300						0.112	0.0058	4.4e-83	+?	124358	0.111992	0.0056372	1.09e-87
PDE8B	5:76535811_G_T	rs2046045	5	76535811	T	G	0.6076	0.3924	-0.1569	0.0031	4.40e-561	---	245893	0.482992	FALSE	FALSE	5_76535811_G_T	1	PMID:25743335; PMID:<a0>21367965; PMID: 23408906; PMID: 22267200	locus43	1	polyfun_susie	0.992894	5:76515824_A_G	rs9687206	<10E-300	-0.1473	0.0046	1.43e-226	--	96497	-0.1539	0.0026	7.17e-781	--	342390	-0.152288	0.00407047	1.21e-304	-0.141179	0.025609	3.83e-08	-0.1631	0.00467107	4.97e-268	0.154605	0.005628	3.69e-166	0.132899
PDE8B	5:76544265_G_GTTT	rs557371968	5	76544265	G	GTTT	0.651	0.349	-0.1301	0.0043	1.01e-199	-??	124358	0	FALSE	FALSE	5_76521868_C_T	0.6844	PMID:25436638	locus43	2	polyfun_susie	1	5:76515824_A_G	rs9687206	<10E-300	-0.1445	0.0058	8.95e-138	-?	63326	-0.1352	0.0035	4.08e-335	--	187684	-0.130106	0.00419981	6.53e-210							0.144484	0.005783	8.95e-138
PDE8B	5:76544739_C_G	rs989759	5	76544739	C	G	0.6424	0.3576	-0.1369	0.0032	3.50e-408	---	245893	0.658311	FALSE	FALSE				locus43	3	polyfun_susie	1	5:76515824_A_G	rs9687206	<10E-300	-0.1318	0.0046	5.17e-177	--	96497	-0.1352	0.0026	4.71e-578	--	342390	-0.13046	0.00417646	2.26e-213	-0.129723	0.0265804	1.11e-06	-0.1452	0.00477262	1.02e-201	0.144607	0.005777	2.77e-138	0.108289
LOC101929719	5:139529656_C_T	rs249616	5	140000000	T	C	0.5221	0.4779	-0.0182	0.003	2.32e-09	-+-	245893	0.123582	TRUE	TRUE				locus44	1	wakefield	0.264981	5:139529656_C_T	rs249616	2.32e-09	-0.0152	0.0056	0.006572	-?	63326	-0.0175	0.0026	3.37e-11	--	309219	-0.0153339	0.00401206	0.000132464	0.00370448	0.0260944	0.887117	-0.0223	0.00456953	1.37e-06	-0.01515	0.005575	0.006571
RNF144B	6:18433101_C_G	rs729378	6	18433101	C	G	0.1574	0.1574	0.0274	0.0041	3.64e-11	+++	247107	0	TRUE	TRUE				locus45	1	polyfun_susie	0.0947	6:18431236_A_G	rs6926841	1.77e-11	0.0261	0.0069	0.000149	++	96497	0.0271	0.0035	1.62e-14	++	343604	0.0302417	0.00536493	1.73e-08	0.014526	0.0338938	0.668263	0.0241	0.00639734	0.000179128	0.023104	0.007594	0.002348	0.040381
HLA-C	6:31230667_A_T	rs2524118	6	31230667	A	T	0.1403	0.1403	0.0601	0.0046	8.97e-39	+++	241919	0	FALSE	FALSE	6_31108129_C_T	0.448341	PMID:30367059; PMID:32769997	locus155	1	wakefield	0.440587	6:31230667_A_T	rs2524118	8.97e-39	0.0872	0.0115	2.59e-14	++	96497	0.0638	0.0043	1.63e-50	++	338416	0.0606916	0.00567585	1.13e-26	0.0511055	0.0367352	0.164272	0.0595	0.00771743	1.37e-14	0.089966	0.011968	5.58e-14	0.057571
VEGFA	6:43805502_C_G	rs10223666	6	43805502	C	G	0.6929	0.3071	0.0918	0.0033	6.59e-168	+++	247107	0.555142	FALSE	FALSE	6_43806335_C_T	0.998815	PMID:32769997	locus48	3	polyfun_susie	0.672729	6:43806335_C_T	rs1317983	4.09e-168	0.0836	0.0051	8.03e-60	++	96497	0.0894	0.0028	2.52e-228	++	343604	0.0861057	0.00433417	1.08e-87	0.0965719	0.0282668	0.000642851	0.0991	0.00507725	1.07e-85	0.081669	0.005952	7.47e-43	0.089348
LINC01512	6:43810469_C_T	rs9472137	6	43810469	T	C	0.7053	0.2947	0.0836	0.0033	7.66e-138	+++	247107	0.573311	TRUE	FALSE				locus48	2	polyfun_susie	1	6:43806335_C_T	rs1317983	4.09e-168	0.0752	0.0052	3.01e-47	++	96497	0.0812	0.0028	1.17e-186	++	343604	0.0776192	0.00438436	4.79e-70	0.0923395	0.0286574	0.00128566	0.091	0.00507725	4.26e-73	0.075057	0.006025	1.28e-35	0.0756
LINC01512	6:43810526_G_GC	rs35578578	6	43810526	G	GC	0.2962	0.2962	-0.0775	0.0045	3.09e-66	-??	124358	0	FALSE	FALSE				locus48	1	polyfun_susie	1	6:43806335_C_T	rs1317983	4.09e-168	-0.0745	0.006	1.45e-35	-?	63326	-0.0764	0.0036	5.29e-100	--	187684	-0.0775304	0.00438949	9.88e-70							0.07447	0.005983	1.45e-35
LINC01512	6:43835886_A_G	rs34046483	6	43835886	A	G	0.0811	0.0811	0.0714	0.0059	1.92e-33	+++	243129	0	FALSE	FALSE	6_43835886_A_G	1	PMID:32769997	locus48	4	polyfun_susie	0.948649	6:43806335_C_T	rs1317983	4.09e-168	0.0503	0.0077	6.65e-11	++	96497	0.0636	0.0047	5.33e-42	++	339626	0.0686325	0.00715574	8.85e-22	0.0626027	0.0452154	0.166294	0.0772	0.0102561	5.74e-14	0.041355	0.010868	0.000142	0.059471
LINC01512	6:43906255_C_T	rs66760320	6	43906255	T	C	0.2485	0.2485	-0.0726	0.0035	6.24e-94	---	247107	0.616161	FALSE	FALSE				locus48	5	polyfun_susie	0.68209	6:43806335_C_T	rs1317983	4.09e-168	-0.0688	0.006	1.55e-30	--	96497	-0.0716	0.003	4.06e-124	--	343604	-0.0659801	0.00461893	2.97e-46	-0.0703912	0.0292694	0.0162347	-0.0813	0.00538189	1.71e-52	-0.06165	0.006847	2.19e-19	-0.09232
PTP4A1	6:64202689_A_T	rs2800049	6	64202689	A	T	0.5542	0.4458	0.0181	0.003	2.95e-09	+-+	247107	0.0411484	TRUE	TRUE				locus49	1	polyfun_susie	0.350453	6:64207294_A_C	rs1779742	2.21e-09	0.0232	0.0046	5.57e-07	++	96497	0.0196	0.0025	5.78e-15	++	343604	0.0204386	0.0040169	3.62e-07	-0.0229986	0.025901	0.374644	0.0164	0.00456953	0.000367685	-0.02212	0.005548	6.67e-05	-0.02557
CGA	6:87805210_A_T	rs2242602	6	87805210	A	T	0.7174	0.2826	-0.0438	0.0033	2.58e-39	---	247107	0	FALSE	FALSE	6_87805210_A_T	1	PMID:32769997	locus50	1	polyfun_susie	0.14934	6:87805210_A_T	rs2242602	2.58e-39	-0.0375	0.0051	1.41e-13	--	96497	-0.0419	0.0028	9.11e-52	--	343604	-0.0448425	0.00444246	5.99e-24	-0.0374874	0.0285643	0.18949	-0.0428	0.00497571	1.58e-17	0.03942	0.006288	3.64e-10	0.033921
SGK1	6:134497675_A_G	rs1743963	6	134000000	A	G	0.6995	0.3005	-0.0213	0.0034	2.41e-10	---	247107	0.354011	TRUE	TRUE				locus51	1	polyfun_susie	0.518309	6:134503216_A_G	rs9493848	4.87e-11	-0.0147	0.0058	0.01165	-?	63326	-0.0196	0.0029	2.29e-11	--	310433	-0.016707	0.00442546	0.000159959	-0.0613571	0.0289259	0.0339876	-0.0258	0.00507725	4.23e-07	-0.01475	0.005846	0.011647
LOC100132735	6:140098001_A_G	rs6901783	6	140000000	A	G	0.7495	0.2505	-0.0213	0.0035	1.24e-09	---	247107	0	TRUE	TRUE				locus52	2	polyfun_susie	0.241335	6:140286236_A_C	rs596878	8.8e-11	-0.0111	0.0063	0.07814	-?	63326	-0.0189	0.0031	6.59e-10	--	310433	-0.0220824	0.00468652	2.46e-06	-0.0513751	0.0306241	0.0935279	-0.0195	0.0051788	0.000159366	0.011145	0.006327	0.078138
LOC100507477	6:140431078_A_G	rs9385897	6	140000000	A	G	0.1991	0.1991	0.0225	0.0038	2.86e-09	+-+	247107	0	TRUE	TRUE				locus52	1	polyfun_susie	0.1831	6:140286236_A_C	rs596878	8.8e-11	0.0359	0.0067	6.79e-08	+?	63326	0.0258	0.0033	6.5e-15	++	310433	0.0227522	0.00500803	5.55e-06	-9.37e-05	0.0324033	0.997692	0.0229	0.00568652	6.12e-05	0.035888	0.00665	6.79e-08
SASH1	6:148521292_C_T	rs9497965	6	149000000	T	C	0.3984	0.3984	0.0327	0.0031	5.73e-26	+++	247107	0.617339	FALSE	FALSE	6_148521292_C_T	1	PMID:32769997; PMID:<a0>21367965; PMID: 23408906; PMID: 22267200	locus53	1	polyfun_susie	0.594393	6:148521292_C_T	rs9497965	5.73e-26	0.0282	0.0058	1.13e-06	+?	63326	0.0317	0.0027	4.38e-31	++	310433	0.0268975	0.00408397	4.53e-11	0.0203422	0.025719	0.429041	0.0402	0.00467107	9.73e-18	0.028237	0.0058	1.13e-06
PDE10A	6:165973757_C_T	rs73022105	6	166000000	T	C	0.9562	0.0438	0.09	0.0076	2.87e-32	+++	245243	0	TRUE	FALSE				locus54	5	polyfun_susie	0.523822	6:166043959_C_G	rs2983511	2.73e-293	0.056	0.014	6.62e-05	+?	63326	0.0823	0.0067	7.44e-35	++	308569	0.0851655	0.0101817	6.09e-17	0.115835	0.0642952	0.0717072	0.0949	0.0112715	2.91e-17	-0.05602	0.014041	6.62e-05
PDE10A	6:166038536_C_T	rs59148743	6	166000000	T	C	0.6954	0.3046	0.0457	0.0033	1.09e-42	+-+	245243	0.0470945	FALSE	FALSE	6_166038536_C_T	1	PMID:32769997	locus54	1	polyfun_susie	1	6:166043959_C_G	rs2983511	2.73e-293	0.0461	0.0062	7.82e-14	+?	63326	0.0458	0.0029	1.13e-55	++	308569	0.0444924	0.00436681	2.28e-24	-0.0155446	0.0279458	0.578087	0.0493	0.00507725	6.49e-22	-0.04611	0.00617	7.82e-14
PDE10A	6:166043959_C_G	rs2983511	6	166000000	C	G	0.3075	0.3075	-0.1249	0.0033	2.73e-316	---	245243	0.859646	FALSE	FALSE	6_166043959_C_G	1	PMID:28333968; PMID:32769997	locus54	3	polyfun_susie	0.920451	6:166043959_C_G	rs2983511	2.73e-293	-0.105	0.0063	2.03e-62	-?	63326	-0.1206	0.0029	4.00e-372	--	308569	-0.130902	0.0043095	6.44e-202	-0.177467	0.027492	1.25e-10	-0.1155	0.00497571	1.39e-120	-0.10497	0.006296	2.03e-62
PDE10A	6:166055463_C_T	rs2983518	6	166000000	T	C	0.776	0.224	0.1147	0.0036	1.53e-218	+++	245243	0.974299	FALSE	FALSE				locus54	4	polyfun_susie	0.481873	6:166043959_C_G	rs2983511	2.73e-293	0.1037	0.0069	1.32e-51	+?	63326	0.1123	0.0032	2.04e-271	++	308569	0.12003	0.00478385	1.4e-138	0.205738	0.0309884	3.72e-11	0.1052	0.00548343	3.72e-81	-0.10371	0.006862	1.32e-51
PDE10A	6:166046567_C_CA	6:166046567_C_CA	6	166000000	CA	C	0.4941	0.4941	0.084	0.0041	2.72e-92	+??	124358	0	TRUE	FALSE				locus54	2	polyfun_susie	1	6:166043959_C_G	rs2983511	2.73e-293						0.084	0.0041	2.77e-93	+?	124358	0.0840099	0.00401289	3.78e-97
SMOC2	6:168819800_C_T	rs751171	6	169000000	T	C	0.667	0.333	-0.0383	0.0032	2.75e-32	---	247107	0.420124	FALSE	FALSE	6_168819800_C_T	1	PMID:32769997	locus55	1	polyfun_susie	0.597092	6:168877549_C_T	rs2609319	1.05e-32	-0.0269	0.0056	1.54e-06	-?	63326	-0.0355	0.0028	2.26e-37	--	310433	-0.0431389	0.00426771	5.19e-24	-0.0161527	0.0276701	0.559424	-0.033	0.00487416	1.04e-11	0.026896	0.005597	1.54e-06
SNX8	7:2329497_A_G	rs4719486	7	2329497	A	G	0.4282	0.4282	-0.0243	0.0031	3.54e-15	---	247107	0.000232554	FALSE	FALSE	7_2329497_A_G	1	PMID:32769997	locus56	1	polyfun_susie	0.375055	7:2324748_A_G	rs76080135	6.34e-16	-0.0135	0.0049	0.005422	--	96497	-0.0212	0.0026	5.62e-16	--	343604	-0.0212941	0.00406511	1.62e-07	-0.0533053	0.0260862	0.0410963	-0.0272	0.00467107	8.44e-09	-0.01228	0.005892	0.037148	-0.01626
FAM220A	7:6370406_C_T	rs3750040	7	6370406	T	C	0.4801	0.4801	0.0166	0.003	4.3e-08	+++	247107	0	TRUE	TRUE				locus57	1	polyfun_susie	0.927418	7:6371100_A_T	rs10951979	2.2e-08	0.0087	0.0046	0.05765	++	96497	0.0142	0.0025	1.45e-08	++	343604	0.0173285	0.00398216	1.35e-05	0.00231841	0.0257124	0.92816	0.0161	0.00456953	0.000479068	0.011561	0.005427	0.03315	0.001474
TNS3	7:46753491_A_C	rs700750	7	46753491	A	C	0.6339	0.3661	0.0332	0.0031	5.3e-26	+++	247107	0	FALSE	FALSE	7_46753491_A_C	1	PMID:32769997	locus58	1	polyfun_susie	0.857221	7:46753684_C_G	rs700753	3.61e-26	0.0265	0.0049	5.09e-08	++	96497	0.0313	0.0026	7.15e-33	++	343604	0.0320592	0.00412955	8.33e-15	0.0562092	0.0264303	0.033526	0.0339	0.00477262	7.9e-13	0.026849	0.005656	2.06e-06	0.025459
LOC101927269	7:79999975_C_T	rs10270183	7	79999975	T	C	0.8936	0.1064	-0.0327	0.0049	2.25e-11	---	247107	0.0101134	TRUE	TRUE				locus59	1	polyfun_susie	0.329604	7:79976937_C_G	rs304746	7.52e-12	-0.033	0.0079	2.73e-05	--	96497	-0.0328	0.0042	3.46e-15	--	343604	-0.0334969	0.00648783	2.43e-07	-0.0757025	0.0409433	0.0645617	-0.0304	0.00731125	3.51e-05	0.025005	0.009674	0.009748	0.048536
SGK223	8:8319963_C_G	rs2921053	8	8319963	C	G	0.4604	0.4604	-0.033	0.0033	2.79e-24	---	247107	0.00106811	FALSE	FALSE	8_8323088_A_T	0.890967	PMID:32769997	locus60	1	polyfun_susie	0.959369	8:8319963_C_G	rs2921053	2.79e-24	-0.0157	0.0049	0.001545	--	96497	-0.0276	0.0027	6.49e-24	--	343604	-0.0314309	0.00401996	5.38e-15	-0.0736844	0.0256881	0.00415383	-0.034	0.00538189	2.67e-10	-0.01153	0.005568	0.038418	-0.031
MIR4660	8:8902670_A_G	rs4537305	8	8902670	A	G	0.5293	0.4707	0.023	0.0032	1.35e-12	+++	247107	0	TRUE	FALSE				locus61	1	polyfun_susie	0.215897	8:9884999_C_G	rs534523	4.36e-11	0.0082	0.0048	0.08951	++	96497	0.0184	0.0027	4.27e-12	++	343604	0.0211264	0.00400235	1.3e-07	0.089722	0.0256006	0.000463802	0.0232	0.00538189	1.37e-05	-0.00248	0.005514	0.652394	-0.02754
GATA4	8:11521079_A_T	rs4500049	8	11521079	A	T	0.4571	0.4571	0.0205	0.0032	2.59e-10	+++	247107	0.0606591	TRUE	TRUE				locus62	1	wakefield	0.15389	8:11521079_A_T	rs4500049	2.59e-10	0.0023	0.0049	0.6404	+-	96497	0.0151	0.0027	1.91e-08	++	343604	0.0207075	0.00400289	2.31e-07	0.0657087	0.0254882	0.00998422	0.0181	0.00538189	0.000675921	-0.00319	0.005452	0.558434	0.001299
SLC25A37	8:23356964_A_G	rs56009477	8	23356964	A	G	0.8442	0.1558	0.0526	0.0042	4.98e-36	+++	247107	0.500943	FALSE	FALSE	8_23356964_A_G	1	PMID:30367059; PMID:32769997	locus63	1	polyfun_susie	0.708925	8:23356964_A_G	rs56009477	4.98e-36	0.0452	0.0075	2.1e-09	++	96497	0.0508	0.0037	9.4e-44	++	343604	0.0469803	0.00547355	9.33e-18	0.00816745	0.0362858	0.821927	0.0612	0.00639734	1.4e-21	-0.0351	0.008416	3.03e-05	-0.08637
NRG1	8:32405517_G_T	rs36213229	8	32405517	T	G	0.4616	0.4616	-0.0446	0.003	8.57e-49	---	247107	0.770995	FALSE	FALSE				locus64	3	polyfun_susie	0.233195	8:32431859_C_T	rs2919373	8.27e-62	-0.0348	0.0045	7.65e-15	--	96497	-0.0416	0.0025	2.58e-62	--	343604	-0.0515796	0.00400379	5.96e-38	-0.00367374	0.0259242	0.887318	-0.0372	0.00456953	3.55e-16	-0.04054	0.005442	9.29e-14	-0.02276
NRG1	8:32441559_A_T	rs68030583	8	32441559	A	T	0.2621	0.2621	-0.0547	0.0035	2.77e-54	---	233752	0.391377	FALSE	FALSE	8_32439151_A_G	0.970193	PMID:32769997	locus64	1	polyfun_susie	1	8:32431859_C_T	rs2919373	8.27e-62	-0.055	0.0048	1.01e-30	--	96497	-0.0548	0.0028	1.16e-83	--	330249	-0.0512022	0.00454399	1.95e-29	-0.0108078	0.0287979	0.707465	-0.0612	0.00548343	1.56e-28	-0.05227	0.005834	3.27e-19	-0.06052
NRG1	8:32441575_A_C	rs111977432	8	32441575	A	C	0.7353	0.2647	0.0501	0.0046	1.42e-27	++?	127392	0.499859	FALSE	FALSE	8_32439151_A_G	0.970193	PMID:32769997	locus64	2	polyfun_susie	1	8:32431859_C_T	rs2919373	8.27e-62	0.055	0.0048	1e-30	++	96497	0.0524	0.0033	3.56e-56	++	223889	0.0512014	0.00454402	1.95e-29	0.00997725	0.0287977	0.729021				-0.05227	0.005834	3.28e-19	-0.06054
PCMTD1	8:52900613_A_C	rs2102727	8	52900613	A	C	0.1961	0.1961	-0.0215	0.0038	1.44e-08	---	247107	0	TRUE	TRUE				locus65	1	wakefield	0.169818	8:52900613_A_C	rs2102727	1.44e-08	-0.012	0.0057	0.03378	-+	96497	-0.0186	0.0032	4.22e-09	--	343604	-0.0225662	0.00503561	7.42e-06	-0.0536032	0.0321043	0.0950909	-0.0193	0.00568652	0.0007751	-0.02034	0.007195	0.004702	0.001487
DNAJC5B	8:66886456_A_G	rs59282311	8	66886456	A	G	0.6474	0.3526	-0.022	0.0032	3.86e-12	---	247107	0	TRUE	TRUE				locus66	1	polyfun_susie	0.18881	8:66807353_A_G	rs6981089	6.5e-13	-0.0126	0.0052	0.01483	--	96497	-0.0194	0.0027	1.04e-12	--	343604	-0.0224798	0.00418151	7.63e-08	-0.039262	0.027013	0.146203	-0.0209	0.00477262	1.02e-05	0.016057	0.006181	0.009382	0.004519
LOC100505739	8:70360952_A_G	rs10113355	8	70360952	A	G	0.2892	0.2892	0.0338	0.0033	3.63e-24	+++	247107	0	FALSE	FALSE	8_70362415_C_T	1	PMID:32769997	locus67	2	polyfun_susie	0.663128	8:70367248_C_T	rs7465401	1.02e-24	0.0245	0.0048	3.32e-07	++	96497	0.0308	0.0027	9.13e-30	++	343604	0.0367671	0.00441887	8.85e-17	0.01368	0.0284146	0.630237	0.0308	0.00497571	8.2e-10	0.022496	0.005893	0.000135	0.028515
SULF1	8:70404947_C_T	rs2704035	8	70404947	T	C	0.6522	0.3478	0.0179	0.0032	3.14e-08	+-+	247107	0.00720321	TRUE	FALSE				locus67	1	polyfun_susie	0.969367	8:70367248_C_T	rs7465401	1.02e-24	0.0202	0.0046	9.96e-06	++	96497	0.0187	0.0026	1.25e-12	++	343604	0.0196188	0.00425666	4.05e-06	-0.0173591	0.0282811	0.53939	0.0168	0.00487416	0.000496919	-0.01909	0.00572	0.000844	-0.02225
SULF1	8:70419121_A_G	rs1441198	8	70419121	A	G	0.6262	0.3738	0.0198	0.0031	3.38e-10	+++	247107	0	TRUE	FALSE				locus67	3	polyfun_susie	0.827847	8:70367248_C_T	rs7465401	1.02e-24	0.0125	0.0049	0.0111	++	96497	0.0177	0.0026	1.37e-11	++	343604	0.018824	0.00419674	7.28e-06	0.0302237	0.0281709	0.283416	0.0206	0.00467107	1.26e-05	-0.01447	0.005836	0.013153	-0.00768
ZBTB10	8:81397423_A_T	rs406079	8	81397423	A	T	0.7066	0.2934	-0.0222	0.0033	2.96e-11	-+-	247107	0.033281	TRUE	TRUE				locus68	1	polyfun_susie	0.871015	8:81418642_A_C	rs182120	1.35e-11	-0.0112	0.005	0.02521	--	96497	-0.0189	0.0028	7.46e-12	--	343604	-0.0209893	0.00438157	1.67e-06	0.01673	0.0280068	0.550315	-0.0251	0.00507725	6.94e-07	0.01159	0.006113	0.057974	0.010483
TRHR	8:110066630_C_G	rs72678624	8	110000000	C	G	0.1239	0.1239	-0.026	0.0047	2.67e-08	-+-	245773	0.0104899	TRUE	TRUE				locus69	1	wakefield	0.55484	8:110066630_C_G	rs72678624	2.67e-08	-0.0255	0.0081	0.001529	-?	63326	-0.0259	0.0041	1.96e-10	--	309099	-0.0255201	0.00599244	2.06e-05	0.0509887	0.0380866	0.18075	-0.0295	0.00731125	4.91e-05	-0.02554	0.00806	0.001529
COLEC10	8:120082923_A_G	rs72682416	8	120000000	A	G	0.1004	0.1004	0.0383	0.0051	4.13e-14	+++	247107	0	FALSE	FALSE	8_120112818_C_T	0.983217	PMID:32769997	locus70	1	polyfun_susie	0.901159	8:120112818_C_T	rs72682433	5.79e-15	0.0282	0.0087	0.001162	+?	63326	0.0357	0.0044	4.74e-16	++	310433	0.0371377	0.00670209	3.01e-08	0.0445536	0.0432376	0.302888	0.0396	0.00761588	2.37e-07	0.028181	0.008676	0.001162
TG	8:133920518_A_G	rs2069556	8	134000000	A	G	0.3668	0.3668	0.0303	0.0031	6.76e-22	+++	247107	0.149694	TRUE	FALSE				locus71	1	polyfun_susie	0.147025	8:133771635_A_C	rs118039499	5.62e-60	0.0333	0.0057	3.92e-09	+?	63326	0.031	0.0027	5.4e-30	++	310433	0.0308485	0.00412337	7.4e-14	0.00234783	0.0267144	0.929973	0.0304	0.00477262	1.73e-10	-0.03329	0.005654	3.92e-09
TG	8:134108453_C_T	rs2069568	8	134000000	T	C	0.4673	0.4673	-0.0185	0.003	1.06e-09	---	247107	0	TRUE	FALSE				locus71	4	polyfun_susie	0.448478	8:133771635_A_C	rs118039499	5.62e-60	0.0006	0.0054	0.913	+?	63326	-0.014	0.0026	9.47e-08	-+	310433	-0.0206007	0.00400299	2.66e-07	-0.00101439	0.0257887	0.968626	-0.0165	0.00456953	0.000309106	0.000595	0.005449	0.913035
TG	8:133883671_C_T	rs114322847	8	134000000	T	C	0.0262	0.0262	-0.1603	0.0098	8.44e-60	---	241555	0	FALSE	FALSE	8_133771635_A_C	0.950613	PMID:30367059; PMID:32769997	locus71	2	polyfun_susie	0.93336	8:133771635_A_C	rs118039499	5.62e-60	-0.1338	0.0224	2.29e-09	-?	63326	-0.156	0.009	1.17e-67	--	304881	-0.152587	0.0122997	2.55e-35	-0.229601	0.0806326	0.00443617	-0.1699	0.0159426	1.87e-26	-0.13381	0.022392	2.29e-09
TG	8:133881996_A_G	rs116340633	8	134000000	A	G	0.0129	0.0129	-0.1991	0.0163	1.76e-34	---	192819	0.731671	FALSE	FALSE	8_133848532_A_G	0.990144	PMID:32769997	locus71	3	polyfun_susie	0.673858	8:133771635_A_C	rs118039499	5.62e-60	-0.1612	0.0334	1.36e-06	-?	63326	-0.1918	0.0146	3.56e-39	--	256145	-0.167277	0.0200939	8.53e-17	-0.0846232	0.169778	0.618215	-0.2552	0.0267064	1.07e-21	-0.16123	0.033376	1.36e-06
KANK1	9:504546_A_G	rs143333759	9	504546	A	G	0.064	0.064	-0.0343	0.0062	3.44e-08	---	247107	0	TRUE	TRUE				locus72	1	polyfun_susie	0.272027	9:505320_A_G	rs12342407	2.5e-08	-0.0291	0.0111	0.00881	--	96497	-0.0331	0.0054	1.01e-09	--	343604	-0.0368706	0.00814303	5.96e-06	-0.0392998	0.0532358	0.460438	-0.0309	0.00944369	0.00113535	-0.02618	0.011837	0.026988	-0.04968
GLIS3-AS1	9:3901081_C_T	rs10116783	9	3901081	T	C	0.9545	0.0455	-0.0562	0.0076	1.5e-13	---	247107	0	FALSE	FALSE	9_3902718_C_T	0.973518	PMID:32769997	locus73	4	polyfun_susie	0.20326	9:4290544_C_T	rs10814915	6.11e-69	-0.045	0.0118	0.000147	--	96497	-0.0529	0.0064	1.21e-16	--	343604	-0.0516999	0.0107004	1.36e-06	-0.0586812	0.0707345	0.406831	-0.0604	0.0106622	1.62e-08	-0.04132	0.014706	0.004964	-0.05169
GLIS3	9:4221298_A_C	rs7873463	9	4221298	A	C	0.2611	0.2611	0.0506	0.0035	3.91e-48	+++	247107	0	FALSE	FALSE	9_4221298_A_C	1	PMID:32769997	locus73	2	polyfun_susie	1	9:4290544_C_T	rs10814915	6.11e-69	0.0538	0.005	6.15e-27	++	96497	0.0517	0.0029	1.51e-72	++	343604	0.0505578	0.00461082	5.8e-28	0.0585394	0.0293962	0.046528	0.0504	0.0051788	1.14e-22	-0.05726	0.005808	6.27e-23	-0.04377
GLIS3	9:4290544_C_T	rs10814915	9	4290544	T	C	0.4275	0.4275	0.0537	0.0031	6.11e-69	+++	247107	0	FALSE	FALSE	9_4290544_C_T	1	PMID:32769997	locus73	1	polyfun_susie	0.987716	9:4290544_C_T	rs10814915	6.11e-69	0.0514	0.0045	2.67e-30	++	96497	0.053	0.0026	1.36e-95	++	343604	0.0557083	0.00405813	7.46e-43	0.0387489	0.0263355	0.141299	0.0517	0.00456953	1.33e-29	-0.06132	0.00547	3.62e-29	-0.0308
GLIS3	9:4334606_C_T	rs4741961	9	4334606	T	C	0.8409	0.1591	-0.0253	0.0042	2.24e-09	---	247107	0.0543184	TRUE	FALSE				locus73	3	polyfun_susie	0.998334	9:4290544_C_T	rs10814915	6.11e-69	-0.026	0.0065	5.85e-05	-+	96497	-0.0255	0.0035	4.82e-13	--	343604	-0.0283262	0.0054811	2.37e-07	-0.0605882	0.034321	0.0776079	-0.0199	0.00649889	0.00212424	-0.04337	0.00819	1.19e-07	0.002785
C9orf92	9:16212992_A_G	rs10125444	9	16212992	A	G	0.6116	0.3884	-0.0328	0.0031	2.12e-25	-+-	247107	0.0580462	FALSE	FALSE	9_16214340_A_C	0.962402	PMID:30367059; PMID:32769997	locus74	1	polyfun_susie	0.975699	9:16212992_A_G	rs10125444	2.12e-25	-0.0391	0.0046	1.05e-17	--	96497	-0.0348	0.0026	1.12e-41	--	343604	-0.0353688	0.00413076	1.12e-17	0.00900996	0.0264842	0.733729	-0.0309	0.00477262	6.3e-11	0.035865	0.005449	4.63e-11	0.046662
CNTLN	9:17082525_A_G	rs263566	9	17082525	A	G	0.8391	0.1609	0.019	0.0041	4.43e-06	+-+	247107	0.818796	TRUE	FALSE				locus74	2	polyfun_susie	0.272636	9:16212992_A_G	rs10125444	2.12e-25	0.005	0.0071	0.4836	++	96497	0.0155	0.0036	1.27e-05	++	343604	0.0294728	0.00540341	4.92e-08	-0.0365842	0.0347875	0.293046	0.0073	0.00629579	0.241797	-0.00564	0.00801	0.481079	-0.00251
C9orf156	9:100672338_C_T	rs2282192	9	101000000	T	C	0.2877	0.2877	0.013	0.0034	0.000116	+-+	247107	0	TRUE	FALSE				locus75	1	polyfun_susie	0.972286	9:100546391_A_G	rs925488	1.78e-53	-0.0053	0.0059	0.3652	-?	63326	0.0084	0.0029	0.004179	+-	310433	0.0111917	0.00447141	0.012318	-0.00273491	0.0281295	0.922554	0.0158	0.00507725	0.00212767	-0.00533	0.005885	0.365242
C9orf156	9:100675816_A_G	rs1127703	9	101000000	A	G	0.7384	0.2616	-0.012	0.0034	0.0004843	---	247107	0.603265	TRUE	FALSE				locus75	2	polyfun_susie	0.384208	9:100546391_A_G	rs925488	1.78e-53	-0.0151	0.0065	0.02072	-?	63326	-0.0127	0.003	2.62e-05	--	310433	-0.00540213	0.00453436	0.233508	-0.0229716	0.0289109	0.426929	-0.0198	0.0051788	0.000135457	0.015074	0.006517	0.020716
C9orf156	9:100676688_A_G	rs76863989	9	101000000	A	G	0.0414	0.0414	-0.0266	0.0078	0.0006752	---	247107	0	TRUE	FALSE				locus75	3	polyfun_susie	0.704877	9:100546391_A_G	rs925488	1.78e-53	-0.0007	0.0165	0.966	-?	63326	-0.0219	0.0071	0.001927	--	310433	-0.0241973	0.00990776	0.0145971	-0.00705889	0.0667513	0.915788	-0.031	0.01249	0.0128979	-0.0007	0.016485	0.966025
NEK6	9:127036667_A_G	rs7853472	9	127000000	A	G	0.3838	0.3838	0.0314	0.0031	5.01e-24	+++	247107	0	FALSE	FALSE	9_127032607_A_G	1	PMID:32769997	locus76	1	polyfun_susie	0.194313	9:127137803_C_T	rs10818952	6.12e-25	0.0291	0.0056	2.12e-07	+?	63326	0.0309	0.0027	5.35e-30	++	310433	0.0308892	0.00411035	5.73e-14	0.0292223	0.0263227	0.267021	0.0322	0.00467107	4.59e-12	0.029051	0.005599	2.12e-07
ZBTB34	9:129648531_A_G	rs12235895	9	130000000	A	G	0.7733	0.2267	0.0214	0.0037	8.53e-09	+++	247107	0	TRUE	TRUE				locus77	1	polyfun_susie	0.990997	9:129648531_A_G	rs12235895	8.53e-09	0.0134	0.0056	0.01678	+?	63326	0.019	0.0031	8.01e-10	++	310433	0.024155	0.00491378	8.85e-07	0.0295304	0.0314449	0.347746	0.0178	0.00558498	0.00135312	-0.01337	0.005592	0.016785
RAPGEF1	9:134544518_C_T	rs7049011	9	135000000	T	C	0.6161	0.3839	0.0177	0.0031	1.44e-08	+-+	247107	0.967961	TRUE	TRUE				locus78	1	polyfun_susie	0.150701	9:134502435_C_T	rs13297804	1.47e-09	0.0088	0.0055	0.1093	+?	63326	0.0156	0.0027	8.43e-09	++	310433	0.0209875	0.00413319	3.82e-07	-0.0573892	0.0266901	0.031618	0.016	0.00467107	0.000574067	-0.00882	0.005506	0.109266
SURF6	9:136179704_A_G	rs493126	9	136000000	A	G	0.1734	0.1734	-0.0138	0.004	0.0006038	---	247107	0	TRUE	FALSE				locus79	2	polyfun_susie	0.97802	9:136149500_C_T	rs529565	2.64e-44	-0.0106	0.0078	0.175	-?	63326	-0.0131	0.0036	0.000224	--	310433	-0.0135586	0.00528803	0.0103479	-0.0402521	0.0328299	0.220264	-0.0132	0.00609271	0.0316825	-0.0106	0.007814	0.174955
SURF6	9:136186926_C_T	rs491105	9	136000000	T	C	0.6888	0.3112	-0.0112	0.0033	0.000677	---	247107	0.0270351	TRUE	FALSE				locus79	3	polyfun_susie	0.52141	9:136149500_C_T	rs529565	2.64e-44	-0.0187	0.0056	0.000771	-?	63326	-0.0131	0.0028	3.85e-06	--	310433	-0.010881	0.00434814	0.0123348	-0.0408871	0.0279779	0.144008	-0.0107	0.00497571	0.0307086	0.018735	0.005571	0.000771
STKLD1	9:136268084_A_G	rs3124747	9	136000000	A	G	0.3256	0.3256	0.0119	0.0034	0.0003881	+++	247107	0	TRUE	FALSE				locus79	1	polyfun_susie	0.999998	9:136149500_C_T	rs529565	2.64e-44	0.0038	0.0064	0.5525	+?	63326	0.0101	0.003	0.000753	++	310433	0.00985766	0.00427703	0.0211799	0.0215122	0.0279456	0.441486	0.0145	0.00528034	0.00588261	0.003774	0.006353	0.552506
SURF6	9:136188870_C_G	rs76096071	9	136000000	C	G	0.1029	0.1029	-0.0211	0.0058	0.0002962	-+-	178410	0	TRUE	FALSE				locus79	4	polyfun_susie	0.815891	9:136149500_C_T	rs529565	2.64e-44						-0.0211	0.0058	0.000275	-?	178410	-0.0212102	0.00645717	0.00102099	0.0139275	0.0415821	0.737694	-0.0238	0.0126931	0.0603932
LINC00708	10:8576489_G_T	rs68020476	10	8576489	T	G	0.8293	0.1707	-0.0504	0.004	3.21e-36	---	247107	0.420156	FALSE	FALSE	10_8575583_C_G	0.994317	PMID:32769997	locus80	2	polyfun_susie	0.195784	10:8560675_A_G	rs72775238	2.36e-37	-0.0338	0.0057	4.08e-09	--	96497	-0.0449	0.0033	7.7e-43	--	343604	-0.0560639	0.00531387	5.18e-26	-0.0635935	0.0343134	0.0639348	-0.0431	0.00599116	8.31e-13	0.03405	0.00632	7.14e-08	0.032381
LINC00708	10:8682180_C_T	rs11255790	10	8682180	T	C	0.2915	0.2915	-0.0293	0.0033	1.26e-18	-+-	247107	0.110484	FALSE	FALSE	10_8682180_C_T	1	PMID:30367059	locus80	1	polyfun_susie	0.840037	10:8560675_A_G	rs72775238	2.36e-37	-0.0194	0.0055	0.000479	--	96497	-0.0267	0.0028	4.17e-21	--	343604	-0.028406	0.00441895	1.3e-10	0.0201053	0.0281216	0.474701	-0.032	0.00497571	1.46e-10	-0.02471	0.006554	0.000163	-0.00589
ITGA8	10:15525677_A_G	rs72777980	10	15525677	A	G	0.0365	0.0365	-0.0486	0.0086	1.93e-08	---	243051	0	TRUE	TRUE				locus81	1	polyfun_susie	0.98311	10:15525677_A_G	rs72777980	1.93e-08	-0.0684	0.0171	6.47e-05	--	96497	-0.0526	0.0077	7.6e-12	--	339548	-0.0466786	0.0106142	1.09e-05	-0.0841837	0.067307	0.211125	-0.0503	0.0145209	0.000532329	-0.07609	0.018813	5.24e-05	-0.03131
KIAA1217	10:24423030_A_G	rs12357667	10	24423030	A	G	0.4337	0.4337	-0.0227	0.0031	1.85e-13	---	247107	0.401432	TRUE	TRUE				locus82	1	polyfun_susie	0.717429	10:24423030_A_G	rs12357667	1.85e-13	-0.0159	0.0046	0.000548	--	96497	-0.0206	0.0026	1.2e-15	--	343604	-0.0270699	0.00403937	2.07e-11	-0.0163289	0.0258883	0.528255	-0.0173	0.00467107	0.00018268	-0.01163	0.005506	0.034592	-0.02588
ZNF503	10:77140707_G_T	rs6480781	10	77140707	T	G	0.6112	0.3888	0.0185	0.0031	3.54e-09	+++	244867	0.311464	TRUE	TRUE				locus83	1	polyfun_susie	0.356876	10:77140707_G_T	rs6480781	3.54e-09	0.0132	0.0047	0.004512	++	96497	0.0169	0.0026	6.66e-11	++	341364	0.0222157	0.00409527	5.82e-08	0.0312859	0.0262506	0.233426	0.0133	0.00477262	0.00561091	0.012787	0.005634	0.023231	0.014147
PTEN	10:89849519_A_G	rs4933466	10	89849519	A	G	0.598	0.402	0.0327	0.0032	3.84e-25	+++	247107	0	FALSE	FALSE	10_89849519_A_G	1	PMID:30367059; PMID:32769997	locus84	1	wakefield	1	10:89849519_A_G	rs4933466	3.84e-25	0.0184	0.0047	8.45e-05	++	96497	0.0282	0.0026	1.74e-26	++	343604	0.0314009	0.00413853	3.28e-14	0.00886596	0.026441	0.737414	0.035	0.00477262	1.37e-13	-0.01807	0.005545	0.001123	-0.01942
LINC01475	10:101283330_A_C	rs10748781	10	101000000	A	C	0.5736	0.4264	-0.0556	0.0031	5.79e-71	---	247107	0	FALSE	FALSE	10_101283330_A_C	1	PMID:32769997	locus85	1	wakefield	1	10:101283330_A_C	rs10748781	5.79e-71	-0.042	0.0056	5.05e-14	-?	63326	-0.0524	0.0027	3.37e-83	--	310433	-0.0540473	0.0040627	2.36e-40	-0.0298837	0.0263895	0.257553	-0.0584	0.00477262	6.2e-35	-0.04204	0.005582	5.05e-14
B4GALNT4	11:376331_A_T	rs149045708	11	376331	A	T	0.0352	0.0352	-0.0599	0.0094	1.72e-10	---	192819	0.701382	TRUE	TRUE				locus86	1	polyfun_susie	0.968233	11:376331_A_T	rs149045708	1.72e-10	-0.0141	0.0162	0.3819	--	96497	-0.0484	0.0081	2.71e-09	--	289316	-0.0722265	0.0107152	1.58e-11	-0.123918	0.0695765	0.075008	-0.0203	0.0185827	0.275048	-0.01208	0.017272	0.48436	-0.02864
IGF2-AS	11:2167850_C_T	rs17885785	11	2167850	T	C	0.2051	0.2051	0.0259	0.0038	1.32e-11	+++	244867	0	TRUE	TRUE				locus87	2	polyfun_susie	0.646686	11:2179352_C_G	rs3842761	1.69e-12	0.0162	0.0058	0.005219	++	96497	0.023	0.0032	4.77e-13	++	341364	0.025293	0.00497801	3.76e-07	0.00177718	0.0327426	0.956718	0.0276	0.00588961	3.26e-06	0.021563	0.006736	0.001369	0.000664
INS-IGF2	11:2179352_C_G	rs3842761	11	2179352	C	G	0.237	0.237	-0.0261	0.0037	1.69e-12	---	244867	0.0251309	TRUE	TRUE				locus87	1	polyfun_susie	0.516754	11:2179352_C_G	rs3842761	1.69e-12	-0.0315	0.0051	4.81e-10	--	96497	-0.028	0.003	9.94e-21	--	341364	-0.0294231	0.00475138	5.94e-10	-0.0239487	0.0302017	0.427864	-0.0216	0.00578807	0.000210299	-0.03477	0.00637	4.83e-08	-0.02594
PRDM11	11:45168124_C_T	rs2863154	11	45168124	T	C	0.2531	0.2531	-0.0131	0.0035	0.0001793	---	247107	0	TRUE	FALSE				locus88	3	polyfun_susie	0.944891	11:45237858_A_T	rs11038357	5.7e-91	-0.007	0.0051	0.17	--	96497	-0.0111	0.0029	0.000112	--	343604	-0.011749	0.00460929	0.0108047	-0.0438641	0.0304262	0.149503	-0.0139	0.00528034	0.00805467	-0.00868	0.005974	0.146009	-0.00248
PRDM11	11:45217218_A_G	rs7125368	11	45217218	A	G	0.7827	0.2173	-0.013	0.0037	0.0004123	---	247107	0	TRUE	FALSE				locus88	1	polyfun_susie	0.960304	11:45237858_A_T	rs11038357	5.7e-91	-0.0186	0.0052	0.000347	--	96497	-0.0149	0.003	7.95e-07	--	343604	-0.015234	0.00486988	0.00175909	-0.0145892	0.0320054	0.648541	-0.0102	0.00548343	0.0616413	0.014211	0.006126	0.020346	0.029902
SYT13	11:45289506_A_T	rs10838439	11	45289506	A	T	0.4438	0.4438	0.0108	0.003	0.0003769	+++	247107	0	TRUE	FALSE				locus88	4	polyfun_susie	0.786365	11:45237858_A_T	rs11038357	5.7e-91	0.0187	0.0045	3.47e-05	++	96497	0.0132	0.0025	1.16e-07	++	343604	0.00997618	0.00401489	0.012964	0.0284417	0.0260929	0.275794	0.0113	0.00456953	0.0141865	-0.01695	0.005467	0.001933	-0.02249
LOC101928812	11:45359591_C_T	rs6485621	11	45359591	T	C	0.3697	0.3697	0.0119	0.0031	0.0001374	+++	247107	0	TRUE	FALSE				locus88	2	polyfun_susie	1	11:45237858_A_T	rs11038357	5.7e-91	0.002	0.0046	0.6689	+-	96497	0.0088	0.0026	0.000612	++	343604	0.0119154	0.00416399	0.00421685	0.00479514	0.0269035	0.85855	0.0122	0.00467107	0.00942805	0.007491	0.005625	0.182978	-0.00926
PTPRJ	11:48166267_C_G	rs4752904	11	48166267	C	G	0.5734	0.4266	0.0175	0.0031	1.31e-08	+++	247107	0.109928	TRUE	TRUE				locus89	1	wakefield	0.077643	11:48166267_C_G	rs4752904	1.31e-08	0.02	0.0046	1.67e-05	++	96497	0.0183	0.0026	1.15e-12	++	343604	0.0205011	0.00403427	3.75e-07	0.0230338	0.0257433	0.370991	0.0135	0.00467107	0.00354901	0.016659	0.005618	0.003022	0.027294
SLC43A3	11:57194848_C_G	rs61886978	11	57194848	C	G	0.2633	0.2633	-0.0255	0.0034	1.49e-13	-+-	247107	0.0979137	TRUE	TRUE				locus90	1	polyfun_susie	0.418903	11:57199211_C_T	rs2439448	1.26e-13	-0.0335	0.0051	4.4e-11	--	96497	-0.028	0.0028	4.89e-23	--	343604	-0.0262999	0.00455874	7.99e-09	0.00622191	0.0289068	0.829595	-0.0255	0.0051788	8.74e-07	-0.03149	0.006047	1.91e-07	-0.0383
CPT1A	11:68562328_C_T	rs2229738	11	68562328	T	C	0.087	0.087	-0.0329	0.0058	1.82e-08	-+-	241677	0	TRUE	TRUE				locus91	1	polyfun_susie	0.99926	11:68562328_C_T	rs2229738	1.82e-08	-0.0384	0.0078	8.87e-07	--	96497	-0.0349	0.0047	6.91e-14	--	338174	-0.0353639	0.00806846	1.17e-05	0.0105111	0.0533947	0.843953	-0.0314	0.0083267	0.000178515	-0.0378	0.008204	4.07e-06	-0.04377
CCDC83	11:85564566_C_T	rs71456429	11	85564566	T	C	0.025	0.025	0.0715	0.0131	4.79e-08	+-+	182734	0.00838146	TRUE	TRUE				locus92	1	wakefield	0.09295	11:86082267_A_C	rs11604264	1.78e-08	0.0914	0.0386	0.01788	?+	33171	0.0736	0.0124	3.04e-09	++	215905	0.0682571	0.0170537	6.27e-05	-0.0556131	0.0808325	0.491503	0.0838	0.020309	3.61e-05				0.091358
PPP2R1B	11:111636627_G_T	rs643506	11	112000000	T	G	0.3278	0.3278	-0.0192	0.0032	2.93e-09	---	247107	0	TRUE	TRUE				locus93	1	wakefield	0.156408	11:111636627_G_T	rs643506	2.93e-09	-0.0277	0.0059	2.8e-06	-?	63326	-0.0211	0.0028	5.8e-14	--	310433	-0.0167279	0.0042488	8.25e-05	-0.00342957	0.0277044	0.901488	-0.0227	0.00487416	3.36e-06	0.027738	0.005921	2.8e-06
CADM1	11:115053011_A_G	rs11605461	11	115000000	A	G	0.4722	0.4722	-0.0358	0.003	5.88e-32	---	247107	0	FALSE	FALSE	11_115045237_C_T	0.907025	PMID:30367059; PMID:32769997	locus94	1	wakefield	0.950353	11:115053011_A_G	rs11605461	5.88e-32	-0.0247	0.0055	6.84e-06	-?	63326	-0.0333	0.0026	1.51e-36	--	310433	-0.0347228	0.00401532	5.32e-18	-0.0157036	0.0254449	0.537174	-0.0377	0.00456953	1.3e-16	0.024722	0.005495	6.84e-06
ETS1	11:128403208_C_T	rs6590334	11	128000000	T	C	0.478	0.478	0.0202	0.003	3.16e-11	+++	247107	0	TRUE	TRUE				locus95	1	polyfun_susie	0.498432	11:129641751_A_C	rs10750419	7.43e-12	0.014	0.0055	0.01092	+?	63326	0.0188	0.0026	1e-12	++	310433	0.0197047	0.00400856	8.86e-07	0.0181031	0.0255402	0.478498	0.0208	0.00456953	5.68e-06	-0.01404	0.005515	0.010918
TMEM45B	11:129650014_A_T	rs1940109	11	130000000	A	T	0.7714	0.2286	0.0243	0.0036	2.27e-11	+++	247107	0.464323	TRUE	TRUE				locus95	2	polyfun_susie	0.16521	11:129641751_A_C	rs10750419	7.43e-12	0.0206	0.0066	0.001781	+?	63326	0.0235	0.0032	1.17e-13	++	310433	0.0296082	0.00478542	6.14e-10	0.0413331	0.0311524	0.184673	0.0172	0.00548343	0.00161474	0.020629	0.006602	0.001781
B4GALNT3	12:570947_A_G	rs7955258	12	570947	A	G	0.423	0.423	-0.0472	0.0032	1.14e-48	---	245369	0.664544	FALSE	FALSE	12_570840_A_G	0.986507	PMID:32769997	locus96	5	polyfun_susie	0.797144	12:570947_A_G	rs7955258	1.14e-48	-0.0487	0.0044	4.45e-28	--	96497	-0.0477	0.0026	6.41e-76	--	341866	-0.05252	0.00405438	2.36e-38	-0.0750512	0.0264592	0.00459159	-0.038	0.0051788	1.32e-13	0.044451	0.005461	3.95e-16	0.056931
B4GALNT3	12:576618_A_G	rs141336511	12	576618	A	G	0.0017	0.0017	0.3453	0.0487	1.29e-12	+++	192819	0.516867	FALSE	FALSE	12_665822_C_T	0.258843	PMID:32769997	locus96	2	polyfun_susie	0.993154	12:570947_A_G	rs7955258	1.14e-48	0.1165	0.1344	0.3861	?+	33171	0.3187	0.0458	3.37e-12	++	225990	0.269268	0.0670153	5.87e-05	0.0470392	0.307586	0.878464	0.4408	0.0705738	4.34e-10				0.116514
B4GALNT3	12:627376_A_G	rs10047662	12	627376	A	G	0.7859	0.2141	0.0355	0.0038	1.77e-20	+++	240811	0.60355	TRUE	FALSE				locus96	4	polyfun_susie	0.678541	12:570947_A_G	rs7955258	1.14e-48	0.0349	0.0056	5.7e-10	++	96497	0.0353	0.0031	2.91e-29	++	337308	0.0416489	0.00483932	7.63e-18	0.05414	0.0305621	0.0765824	0.0254	0.00609271	3.15e-05	0.027484	0.00709	0.000106	0.047521
B4GALNT3	12:632966_C_T	rs2005842	12	632966	T	C	0.1325	0.1325	-0.0297	0.0046	9.44e-11	---	247107	0.7422	TRUE	FALSE				locus96	3	polyfun_susie	0.981104	12:570947_A_G	rs7955258	1.14e-48	-0.0159	0.0073	0.02815	--	96497	-0.0258	0.0039	3.5e-11	--	343604	-0.0409012	0.00598735	8.46e-12	-0.039423	0.0385574	0.30665	-0.0149	0.00700661	0.0341244	0.007397	0.009628	0.442318	0.027083
B4GALNT3	12:670520_C_T	rs149363012	12	670520	T	C	0.0239	0.0239	0.1275	0.0114	3.19e-29	+++	192819	0	TRUE	FALSE				locus96	1	polyfun_susie	1	12:570947_A_G	rs7955258	1.14e-48	0.1769	0.0553	0.001374	++	96497	0.1295	0.0112	4.13e-31	++	289316	0.129642	0.0126177	9.38e-25	0.210687	0.0911675	0.0209007	0.1141	0.0244724	3.26e-06	0.106647	0.071896	0.137983	0.278285
LOH12CR1	12:12551264_C_T	rs10772558	12	12551264	T	C	0.6272	0.3728	-0.0167	0.0032	1.27e-07	---	247107	0	TRUE	TRUE				locus97	1	polyfun_susie	0.263773	12:12575171_C_G	rs11054898	3.05e-08	-0.0093	0.0049	0.05801	--	96497	-0.0145	0.0027	6.4e-08	--	343604	-0.0172454	0.00415744	3.35e-05	-0.0174499	0.0270384	0.518734	-0.016	0.00477262	0.000737498	0.010035	0.005618	0.07407	0.006847
RAPGEF3	12:48157703_C_T	rs11830537	12	48157703	T	C	0.0774	0.0774	0.0373	0.0058	1.13e-10	+-+	245774	0.00317253	TRUE	TRUE				locus98	2	polyfun_susie	0.660293	12:49176805_C_T	rs115315671	1.65e-11	0.0231	0.0071	0.00108	++	96497	0.0316	0.0045	1.94e-12	++	342271	0.0334083	0.00775733	1.66e-05	-0.0187618	0.0496507	0.705549	0.0434	0.00852979	4.17e-07	0.013208	0.01041	0.204526	0.031708
ADCY6	12:49176805_C_T	rs115315671	12	49176805	T	C	0.0226	0.0226	0.0721	0.0107	1.65e-11	+++	240811	0	TRUE	TRUE				locus98	1	polyfun_susie	0.983317	12:49176805_C_T	rs115315671	1.65e-11	0.032	0.0134	0.01707	++	96497	0.0565	0.0084	1.42e-11	++	337308	0.0655667	0.0137842	1.97e-06	0.00290808	0.086148	0.973073	0.0837	0.0166534	4.88e-07	0.028544	0.0138	0.0386	0.088551
KRT18	12:53363827_A_G	rs7306508	12	53363827	A	G	0.4662	0.4662	-0.0189	0.0031	6.43e-10	---	247107	0.430118	TRUE	TRUE				locus99	1	polyfun_susie	0.30462	12:53348701_A_G	rs7980710	1.8e-10	-0.0077	0.0045	0.09041	-+	96497	-0.0153	0.0026	2.08e-09	--	343604	-0.0143859	0.00399722	0.000319605	-0.0338841	0.025702	0.187488	-0.0243	0.00467107	1.62e-07	0.01192	0.0055	0.030212	-0.00135
LOC100507065	12:66033050_C_G	rs9971770	12	66033050	C	G	0.014	0.014	-0.1015	0.0132	1.49e-14	---	247107	0.772902	TRUE	TRUE				locus100	1	polyfun_susie	0.988792	12:66033050_C_G	rs9971770	1.49e-14	-0.0684	0.0087	3.33e-15	--	96497	-0.0784	0.0073	3.59e-27	--	343604	-0.137415	0.0172278	1.52e-15	-0.0483769	0.0990356	0.625245	-0.0568	0.0202075	0.00501963	-0.09104	0.015707	6.78e-09	-0.05845
FRS2	12:69827658_G_T	rs10748128	12	69827658	T	G	0.3576	0.3576	-0.0205	0.0032	1.78e-10	---	247107	0.407796	FALSE	FALSE	12_69831694_C_T	0.925186	PMID:32769997	locus101	1	polyfun_susie	0.86831	12:69831694_C_T	rs10878986	1.49e-11	-0.0014	0.0045	0.7557	-+	96497	-0.0141	0.0026	6.62e-08	--	343604	-0.0161359	0.00420678	0.000125279	-0.00859809	0.0267399	0.747819	-0.0264	0.00487416	5.82e-08	-0.00388	0.005609	0.488809	0.003203
ELK3	12:96583858_A_G	rs61938844	12	96583858	A	G	0.0272	0.0272	0.1765	0.0101	1.78e-68	+++	239780	0.0204598	FALSE	FALSE	12_96583858_A_G	1	PMID:32769997; PMID:<a0>21367965; PMID: 23408906; PMID: 22267200	locus102	1	polyfun_susie	0.999999	12:96583858_A_G	rs61938844	1.78e-68	0.1564	0.0213	2.06e-13	++	96497	0.1728	0.0091	5.76e-80	++	336277	0.175078	0.0125016	1.58e-44	0.00150265	0.0824285	0.985457	0.1861	0.0166534	6.14e-29	0.138702	0.024632	1.79e-08	0.209035
ELK3	12:96604447_A_G	rs10735341	12	96604447	A	G	0.1338	0.1338	-0.0416	0.0044	8.62e-21	-+-	247107	0.0617088	FALSE	FALSE	12_96604447_A_G	1	PMID:32769997	locus102	2	polyfun_susie	0.999747	12:96583858_A_G	rs61938844	1.78e-68	-0.0301	0.0066	4.43e-06	--	96497	-0.0381	0.0037	2.57e-25	--	343604	-0.0397219	0.00573026	4.17e-12	0.0184447	0.0364366	0.612744	-0.0463	0.00690507	1.76e-11	0.025287	0.007715	0.001046	0.042957
SH2B3	12:111884608_C_T	rs3184504	12	112000000	T	C	0.4811	0.4811	0.029	0.003	1.27e-21	+++	247107	0	FALSE	FALSE	12_111884608_C_T	1	PMID:32769997	locus103	1	polyfun_susie	0.980962	12:111884608_C_T	rs3184504	1.27e-21	0.0319	0.0055	5.92e-09	+?	63326	0.0297	0.0026	1.98e-29	++	310433	0.0283952	0.0039928	1.15e-12	0.0243329	0.0257115	0.344029	0.0298	0.00456953	7.37e-11	-0.03189	0.00548	5.92e-09
SPPL3	12:121220375_C_G	rs2393717	12	121000000	C	G	0.5267	0.4733	-0.019	0.003	4.32e-10	---	247107	0.382222	TRUE	TRUE				locus104	1	wakefield	0.164688	12:121220375_C_G	rs2393717	4.32e-10	-0.0174	0.0055	0.001431	-?	63326	-0.0186	0.0026	1.5e-12	--	310433	-0.0232664	0.00400903	6.51e-09	-0.0115791	0.025699	0.652335	-0.0139	0.00456953	0.00236683	-0.01738	0.005451	0.001431
SPATA13	13:24775834_A_C	rs9507279	13	24775834	A	C	0.3541	0.3541	-0.0397	0.0032	1.1e-34	---	247107	0	FALSE	FALSE	13_24776196_A_G	0.997752	PMID:32769997	locus105	2	polyfun_susie	0.128794	13:24784315_A_T	rs7338824	9.07e-37	-0.0335	0.0051	3.7e-11	--	96497	-0.0379	0.0027	1.56e-44	--	343604	-0.0390996	0.00419268	1.12e-20	-0.0294506	0.0273271	0.281249	-0.0409	0.00497571	1.33e-16	-0.03179	0.005699	2.43e-08	-0.03963
SPATA13	13:24786915_G_T	rs17364832	13	24786915	T	G	0.7258	0.2742	-0.0434	0.0034	1.58e-36	-+-	245369	0.0599138	TRUE	FALSE				locus105	1	polyfun_susie	0.088838	13:24784315_A_T	rs7338824	9.07e-37	-0.0384	0.0052	1.38e-13	--	96497	-0.0419	0.0028	4.46e-49	--	341866	-0.0461731	0.00445597	3.78e-25	0.00437079	0.0288488	0.879586	-0.0412	0.00528034	5.41e-15	0.035767	0.006388	2.16e-08	0.043331
EEF1DP3	13:32448874_A_G	rs634884	13	32448874	A	G	0.3681	0.3681	-0.0176	0.0031	2.41e-08	---	247107	0	TRUE	TRUE				locus106	1	polyfun_susie	0.625466	13:32443042_C_T	rs635879	1.77e-08	-0.0174	0.0047	0.000195	--	96497	-0.0175	0.0026	1.22e-11	--	343604	-0.0192841	0.00412351	2.92e-06	-0.0100086	0.0262821	0.703368	-0.0156	0.00477262	0.000974386	0.015894	0.005636	0.0048	0.020729
DLEU1	13:51136739_C_T	rs978332	13	51136739	T	C	0.7143	0.2857	-0.0266	0.0034	3.05e-15	-+-	247107	0.0101735	TRUE	TRUE				locus107	1	polyfun_susie	0.342815	13:51136739_C_T	rs978332	3.05e-15	-0.0171	0.0049	0.000432	--	96497	-0.0235	0.0028	3.86e-17	--	343604	-0.0273063	0.00444963	8.45e-10	0.0207918	0.0293498	0.478743	-0.0272	0.00507725	6.75e-08	-0.0219	0.005887	0.0002	-0.00685
LINC01080	13:80561367_A_G	rs9545290	13	80561367	A	G	0.7345	0.2655	0.0251	0.0034	2.42e-13	+++	247107	0	TRUE	TRUE				locus108	1	polyfun_susie	0.320909	13:80572249_A_G	rs9531009	1.45e-13	0.0223	0.0051	1.21e-05	++	96497	0.0242	0.0028	1.05e-17	++	343604	0.025591	0.00451924	1.49e-08	0.0118736	0.029137	0.683663	0.025	0.0051788	1.74e-06	0.029306	0.006119	1.67e-06	0.006405
RAB20	13:111190022_C_G	rs9521824	13	111000000	C	G	0.2609	0.2609	-0.0223	0.0034	9.31e-11	-+-	247107	0.546423	FALSE	FALSE	13_111191813_C_T	0.998972	PMID:32769997	locus109	1	polyfun_susie	0.065891	13:111190414_A_G	rs2391841	9.23e-11	-0.0266	0.0063	2.21e-05	-?	63326	-0.0233	0.003	7.42e-15	--	310433	-0.0171826	0.00452508	0.000146414	0.0111769	0.0291939	0.701858	-0.0296	0.0051788	1.12e-08	-0.02656	0.00626	2.21e-05
RASA3	13:114856737_C_T	rs9525255	13	115000000	T	C	0.3815	0.3815	-0.0175	0.0032	3.59e-08	---	247107	0.466963	TRUE	TRUE				locus110	1	wakefield	0.427537	13:114856737_C_T	rs9525255	3.59e-08	-0.0162	0.0058	0.005281	-?	63326	-0.0172	0.0028	8.38e-10	--	310433	-0.0217912	0.00413538	1.37e-07	-0.0414248	0.0266151	0.119709	-0.0111	0.00487416	0.0237596	-0.01618	0.005801	0.005281
LINC00609	14:36569818_A_AT	rs34241504	14	36569818	A	AT	0.4125	0.4125	0.0361	0.0041	2.03e-18	++?	127392	0	FALSE	FALSE	14_36569520_A_G	0.903446	PMID:32769997	locus111	5	polyfun_susie	1	14:36738361_C_T	rs116909374	8.23e-101	0.0388	0.0045	9.33e-18	++	96497	0.0373	0.003	7.47e-35	++	223889	0.0362877	0.00406818	4.73e-19	0.0303855	0.0262941	0.247935				-0.04593	0.005541	1.14e-16	-0.02458
LINC00609	14:36573833_G_T	rs4509918	14	36573833	T	G	0.5897	0.4103	-0.0386	0.0031	1.4e-34	---	237022	0.0842184	FALSE	FALSE				locus111	2	polyfun_susie	0.998487	14:36738361_C_T	rs116909374	8.23e-101	-0.0385	0.0045	1.28e-17	--	96497	-0.0386	0.0026	1.44e-51	--	333519	-0.0357574	0.00406348	1.39e-18	-0.029747	0.0262311	0.25687	-0.0428	0.00487416	2.73e-18	-0.04576	0.005537	1.4e-16	-0.02426
MBIP	14:36738361_C_T	rs116909374	14	36738361	T	C	0.0386	0.0386	-0.1805	0.0085	8.23e-101	---	238042	0	FALSE	FALSE	14_36738361_C_T	1	PMID:25743335; PMID:32769997; PMID:<a0>21367965; PMID: 23408906; PMID: 22267200	locus111	1	polyfun_susie	1	14:36738361_C_T	rs116909374	8.23e-101	-0.2119	0.0205	4.16e-25	--	96497	-0.1851	0.0079	6.96e-123	--	334539	-0.186578	0.0101281	1.11e-75	-0.157299	0.0677466	0.0203059	-0.1692	0.0149271	7.94e-30	-0.21343	0.022274	9.51e-22	-0.20376
NKX2-1-AS1	14:36994369_A_G	rs12892248	14	36994369	A	G	0.1304	0.1304	0.0303	0.0045	2.24e-11	+++	247107	0	TRUE	FALSE				locus111	3	polyfun_susie	0.959939	14:36738361_C_T	rs116909374	8.23e-101	0.017	0.0071	0.01615	++	96497	0.0265	0.0038	3.19e-12	++	343604	0.0269141	0.00585875	4.36e-06	0.0382141	0.0386056	0.322323	0.0347	0.00700661	7.36e-07	0.00395	0.009382	0.673704	0.033924
NKX2-8	14:37054590_A_C	rs1007731	14	37054590	A	C	0.115	0.115	0.023	0.005	3.95e-06	+++	247107	0	TRUE	FALSE				locus111	4	polyfun_susie	0.996284	14:36738361_C_T	rs116909374	8.23e-101	0.0287	0.008	0.00031	++	96497	0.0246	0.0042	6.55e-09	++	343604	0.0209935	0.00626054	0.000798741	0.0272072	0.0405356	0.502148	0.0259	0.00802206	0.00123626	0.029055	0.009219	0.001624	0.027572
BMP4	14:54421052_G_T	rs2761884	14	54421052	T	G	0.4538	0.4538	-0.0157	0.003	2.56e-07	---	247107	0	TRUE	TRUE				locus112	1	polyfun_susie	0.415392	14:54603485_A_T	rs10873079	3.41e-08	-0.0076	0.0046	0.09855	--	96497	-0.0133	0.0025	1.25e-07	--	343604	-0.0168622	0.00401609	2.69e-05	-0.0324389	0.0260603	0.213316	-0.0137	0.00456953	0.00306578	-0.00701	0.005593	0.210227	-0.00872
NRXN3	14:79156846_A_G	rs1015652662	14	79156846	A	G	0.9969	0.0031	-0.5147	0.0695	1.26e-13	??-	55342	0	FALSE	FALSE				locus113	1	wakefield	0.965744	14:81613138_C_G	rs8022931	2.27e-55						-0.5147	0.0695	1.3e-13	-?	55342							-0.5147	0.0694568	1.25e-13
DIO2	14:80525545_C_T	rs139411099	14	80525545	T	C	0.003	0.003	0.6614	0.0715	2.21e-20	??+	65427	0	FALSE	FALSE				locus113_3	1	polyfun_susie	1	14:81613138_C_G	rs8022931	2.27e-55	-0.0273	0.0222	0.2183	-?	63326	0.0333	0.0212	0.1168	+-	128753							0.6614	0.0714877	2.2e-20	-0.02733	0.022201	0.21831
DIO2	14:80572050_A_G	rs1491493	14	80572050	A	G	0.6686	0.3314	0.0146	0.0032	6.13e-06	+++	247107	0	TRUE	FALSE				locus113_3	2	polyfun_susie	0.48971	14:81613138_C_G	rs8022931	2.27e-55	0.0146	0.0047	0.001674	++	96497	0.0146	0.0026	3.4e-08	++	343604	0.0144574	0.00426089	0.000691431	0.0213206	0.0268287	0.426855	0.0146	0.00487416	0.0024941	0.013741	0.005728	0.016449	0.016344
CEP128	14:81404019_A_G	rs6574611	14	81404019	A	G	0.4371	0.4371	0.0118	0.003	0.0001021	+-+	247107	0.136762	TRUE	FALSE				locus113_4	1	polyfun_susie	0.743986	14:81613138_C_G	rs8022931	2.27e-55	-0.0071	0.0046	0.125	--	96497	0.0062	0.0025	0.01423	+-	343604	0.0151819	0.00402696	0.000163281	-0.00258489	0.0259144	0.920551	0.0082	0.00456953	0.0757649	-0.00508	0.005662	0.369335	-0.0109
CEP128	14:81407921_A_G	rs3742721	14	81407921	A	G	0.5916	0.4084	-0.0117	0.0031	0.000167	---	247107	0	TRUE	FALSE				locus113_4	3	polyfun_susie	0.801984	14:81613138_C_G	rs8022931	2.27e-55	-0.0251	0.0046	3.97e-08	--	96497	-0.0159	0.0026	6.44e-10	--	343604	-0.0105397	0.00408126	0.00981079	-0.0235683	0.0266893	0.377273	-0.0127	0.00467107	0.00622479	-0.02475	0.005457	5.74e-06	-0.02579
TSHR	14:81443368_C_T	rs2110696	14	81443368	T	C	0.6491	0.3509	0.0119	0.0032	0.0001914	+++	247107	0	TRUE	FALSE				locus113_4	2	polyfun_susie	0.659079	14:81613138_C_G	rs8022931	2.27e-55	0.0257	0.0047	3.76e-08	++	96497	0.0163	0.0026	7.69e-10	++	343604	0.0104165	0.00419761	0.0130833	0.0123182	0.0272098	0.65079	0.0136	0.00477262	0.00436157	-0.02407	0.005758	2.9e-05	-0.02877
LINC01467	14:83518232_A_G	14:83518232_A_G	14	83518232	A	G	0.9986	0.0014	-0.9753	0.0982	3.01e-23	??-	55342	0	FALSE	FALSE				locus114	1	wakefield	0.990241	14:83518232_A_G	14:83518232_A_G	3.01e-23						-0.9753	0.0982	3.03e-23	-?	55342							-0.9753	0.0981941	2.96e-23
LINC01467	14:83602438_A_G	14:83602438_A_G	14	83602438	A	G	0.9983	0.0017	-0.8333	0.0905	3.26e-20	??-	55342	0	FALSE	FALSE				locus115	1	wakefield	0.999931	14:85082320_A_G	rs572324562	2.1e-14						-0.8333	0.0905	3.33e-20	-?	55342							-0.8333	0.0904767	3.39e-20
ITPK1	14:93558453_G_T	rs71430783	14	93558453	T	G	0.1954	0.1954	0.0724	0.0038	5.53e-79	+++	247107	0.457713	FALSE	FALSE				locus116	1	polyfun_susie	0.999212	14:93565216_A_G	rs6575306	4.45e-79	0.0633	0.0054	2.53e-32	++	96497	0.0694	0.0031	2e-110	++	343604	0.0664564	0.00507764	4.09e-39	0.0779245	0.0331327	0.0187423	0.0796	0.00578807	1.88e-42	0.061786	0.006606	8.49e-21	0.066266
ITPK1	14:93564801_C_CAA	14:93564801_C_CAA	14	93564801	CAA	C	0.8021	0.1979	-0.0653	0.0051	3.63e-37	--?	127392	0	TRUE	FALSE				locus116	2	polyfun_susie	1	14:93565216_A_G	rs6575306	4.45e-79	-0.0679	0.009	4.58e-14	?-	33171	-0.0659	0.0044	6.06e-50	--	160563	-0.0650176	0.00504901	6.39e-38	-0.0758601	0.0330307	0.0217066							0.067923
ITPK1	14:93567879_A_C	rs10139757	14	93567879	A	C	0.8032	0.1968	-0.0717	0.0038	1.08e-77	---	247107	0.416534	FALSE	FALSE	14_93565216_A_G	0.999681	PMID:32769997	locus116	5	polyfun_susie	0.018632	14:93565216_A_G	rs6575306	4.45e-79	-0.0633	0.0053	1.22e-32	--	96497	-0.0688	0.0031	4.27e-110	--	343604	-0.0660161	0.00505778	6.53e-39	-0.0797781	0.0329466	0.015518	-0.0784	0.00578807	1.7e-42	0.061486	0.006596	1.14e-20	0.066766
ITPK1	14:93569531_G_T	rs8013691	14	93569531	T	G	0.8034	0.1966	-0.0718	0.0038	5.53e-78	---	247107	0.436589	FALSE	FALSE	14_93565216_A_G	0.999681	PMID:32769997	locus116	4	polyfun_susie	0.999669	14:93565216_A_G	rs6575306	4.45e-79	-0.0633	0.0053	1.25e-32	--	96497	-0.0689	0.0031	2.65e-110	--	343604	-0.0659859	0.00505622	6.7e-39	-0.080332	0.0328225	0.0144429	-0.0787	0.00578807	7.6e-43	0.061486	0.006596	1.14e-20	0.066735
ITPK1	14:93571888_A_G	rs1108990	14	93571888	A	G	0.1956	0.1956	0.0664	0.0044	3.24e-52	+++	181680	0	TRUE	FALSE				locus116	3	polyfun_susie	1	14:93565216_A_G	rs6575306	4.45e-79	0.0677	0.0091	9.35e-14	?+	33171	0.0666	0.004	1.61e-63	++	214851	0.0659369	0.00507383	1.38e-38	0.0794736	0.0329139	0.015812	0.0666	0.00822515	8.37e-16				0.067695
BDKRB2	14:96650453_A_G	rs7152268	14	96650453	A	G	0.5105	0.4895	0.0177	0.003	5.94e-09	+++	247107	0.0743809	TRUE	TRUE				locus117	1	polyfun_susie	0.542407	14:96659130_C_T	rs1109302	2.12e-09	0.0121	0.0046	0.007837	++	96497	0.016	0.0025	1.79e-10	++	343604	0.0174753	0.00401458	1.34e-05	0.0456089	0.0260264	0.0798051	0.0171	0.00456953	0.00018929	-0.01135	0.005466	0.037861	-0.014
AKT1	14:105240885_C_G	rs2494734	14	105000000	C	G	0.549	0.451	0.0448	0.0031	2.01e-46	+++	247107	0.389301	FALSE	FALSE	14_105223525_C_T	0.979338	PMID:32769997	locus118	1	polyfun_susie	0.98399	14:105240885_C_G	rs2494734	2.01e-46	0.04	0.0054	2.12e-13	+?	63326	0.0436	0.0027	3.58e-59	++	310433	0.0490678	0.00402523	3.67e-34	0.0201945	0.0260509	0.438286	0.0397	0.00487416	2.68e-16	-0.03996	0.005444	2.12e-13
DPH6-AS1	15:35958591_A_G	rs77810413	15	35958591	A	G	0.0643	0.0643	0.0452	0.0063	6.16e-13	+-+	247107	0.000779577	FALSE	FALSE	15_36001394_C_T	0.609962	PMID:32769997	locus119	2	polyfun_susie	0.630487	15:35972042_C_T	rs75198946	1.2e-13	0.0264	0.012	0.02776	++	96497	0.0411	0.0056	1.64e-13	++	343604	0.0413529	0.00809479	3.25e-07	-0.014649	0.0518889	0.777721	0.0526	0.00974833	7.49e-08	0.021815	0.013069	0.095087	0.050474
DPH6-AS1	15:35998328_A_G	rs1498583	15	35998328	A	G	0.4808	0.4808	-0.0185	0.0031	1.4e-09	---	247107	0	TRUE	FALSE				locus119	1	polyfun_susie	0.471604	15:35972042_C_T	rs75198946	1.2e-13	-0.0185	0.0046	6.21e-05	--	96497	-0.0185	0.0026	6.18e-13	--	343604	-0.0178526	0.00399801	8e-06	-0.0322601	0.0258356	0.211883	-0.019	0.00467107	3.86e-05	0.014854	0.005474	0.006653	0.027285
BAHD1	15:40729400_A_G	rs1453184	15	40729400	A	G	0.4573	0.4573	-0.0214	0.0031	4.41e-12	-+-	247107	0.22838	TRUE	TRUE				locus120	2	polyfun_susie	0.695635	15:40867122_A_T	rs2412525	8.71e-21	-0.0051	0.0047	0.2741	--	96497	-0.0165	0.0026	2.02e-10	--	343604	-0.0252277	0.00407492	6e-10	0.00601961	0.0258077	0.815584	-0.0176	0.00467107	0.00018366	0.001874	0.005533	0.734895	0.013222
RPUSD2	15:40862064_C_T	rs1058734	15	40862064	T	C	0.4548	0.4548	-0.028	0.003	3.33e-20	---	247107	0.239854	TRUE	TRUE				locus120	1	polyfun_susie	0.560893	15:40867122_A_T	rs2412525	8.71e-21	-0.0175	0.0048	0.000248	-+	96497	-0.0251	0.0025	7.07e-23	--	343604	-0.031483	0.00401992	4.85e-15	-0.0361172	0.0254432	0.15585	-0.0235	0.00456953	2.82e-07	-0.02512	0.005608	7.47e-06	0.002594
FAM227B	15:49646502_A_G	rs139884542	15	49646502	A	G	0.205	0.205	-0.073	0.0038	1.59e-80	---	237022	0	FALSE	FALSE				locus121	2	polyfun_susie	1	15:49711185_C_T	rs17477923	6.41e-110	-0.0565	0.0055	1.69e-24	--	96497	-0.0677	0.0031	6.86e-104	--	333519	-0.0756072	0.00493013	4.93e-53	-0.0612918	0.0318837	0.0546549	-0.0697	0.00599116	4.72e-31	-0.06452	0.006462	1.79e-23	-0.03456
FAM227B	15:49652230_C_G	rs9744816	15	49652230	C	G	0.7937	0.2063	0.0753	0.005	3.47e-51	++?	127392	0	TRUE	FALSE				locus121	1	polyfun_susie	1	15:49711185_C_T	rs17477923	6.41e-110	0.035	0.0105	0.000881	?+	33171	0.0679	0.0045	4.66e-51	++	160563	0.0756577	0.00492941	4.07e-53	0.0601759	0.0318761	0.0591477							-0.03502
FAM227B	15:49706417_C_T	rs73398264	15	49706417	T	C	0.7467	0.2533	0.0778	0.0035	1.93e-109	+++	247107	0.255827	FALSE	FALSE	15_49711185_C_T	0.999447	PMID:32769997	locus121	5	polyfun_susie	0.584447	15:49711185_C_T	rs17477923	6.41e-110	0.0549	0.0048	1.02e-29	++	96497	0.0699	0.0028	1.08e-134	++	343604	0.0820503	0.00460372	5.78e-71	0.0657559	0.0298083	0.0274619	0.0728	0.00528034	1.12e-43	-0.06406	0.005957	5.64e-27	-0.03687
FAM227B	15:49838951_T_TAAAC	rs35322421	15	49838951	T	TAAAC	0.2616	0.2616	-0.0737	0.0047	2.57e-56	-??	124358	0	TRUE	FALSE				locus121	3	polyfun_susie	1	15:49711185_C_T	rs17477923	6.41e-110	-0.0536	0.0058	4.07e-20	-?	63326	-0.0657	0.0037	1.91e-72	--	187684	-0.0737211	0.00453788	2.76e-59							0.053618	0.005837	4.07e-20
FAM227B	15:49841680_A_G	rs7182948	15	49841680	A	G	0.2654	0.2654	-0.0705	0.0035	3.18e-90	---	237022	0.0305475	TRUE	FALSE				locus121	4	polyfun_susie	1	15:49711185_C_T	rs17477923	6.41e-110	-0.0467	0.0048	1.85e-22	--	96497	-0.0622	0.0028	2.43e-107	--	333519	-0.0736434	0.00453728	3.52e-59	-0.0357184	0.0295681	0.227139	-0.0674	0.00538189	2.13e-35	0.05362	0.005836	4e-20	0.032395
FAM96A	15:64365340_C_T	rs4622459	15	64365340	T	C	0.7336	0.2664	0.0193	0.0035	3.04e-08	+++	247107	0	TRUE	TRUE				locus122	1	polyfun_susie	0.124154	15:64361441_A_G	rs1542244	1.5e-08	0.0104	0.0052	0.0449	++	96497	0.0165	0.0029	1.26e-08	++	343604	0.020946	0.00452182	3.62e-06	0.00712368	0.0289254	0.805484	0.0176	0.00538189	0.00103348	0.001976	0.006647	0.766217	0.023558
SMAD6	15:67046450_A_G	rs12902353	15	67046450	A	G	0.2356	0.2356	0.0214	0.0036	3.76e-09	+-+	247107	0.00931445	TRUE	TRUE				locus123	1	polyfun_susie	0.371099	15:67046450_A_G	rs12902353	3.76e-09	0.0185	0.006	0.001856	++	96497	0.0206	0.0031	2.33e-11	++	343604	0.0243238	0.00471294	2.46e-07	-0.0196868	0.0307282	0.521783	0.0189	0.00558498	0.000623046	0.017189	0.006892	0.012634	0.02242
DET1	15:89044176_C_T	rs56183567	15	89044176	T	C	0.9088	0.0912	-0.0219	0.0057	0.0001199	---	239315	0	TRUE	FALSE				locus124	3	polyfun_susie	0.968574	15:89113877_C_T	rs13329353	4.06e-66	-0.0072	0.0094	0.4444	+-	96497	-0.0179	0.0049	0.000231	--	335812	-0.0239927	0.00693585	0.000541917	-0.053356	0.0444433	0.230024	-0.0166	0.00974833	0.0897906	-0.00524	0.011385	0.645317	0.034109
DET1	15:89056292_G_T	rs75714837	15	89056292	T	G	0.0681	0.0681	0.0231	0.0065	0.0003839	+++	236546	0	TRUE	FALSE				locus124	1	polyfun_susie	0.974867	15:89113877_C_T	rs13329353	4.06e-66	0.0224	0.0111	0.04404	++	96497	0.0229	0.0056	4.38e-05	++	333043	0.0226417	0.00797253	0.0045126	0.0207753	0.0531922	0.696141	0.0241	0.0109669	0.0281216	0.022333	0.011827	0.058986	0.022957
LINC01586	15:89143677_C_T	rs12050569	15	89143677	T	C	0.0683	0.0683	0.0225	0.0061	0.0002192	+-+	247107	0.291717	TRUE	FALSE				locus124	4	polyfun_susie	0.286855	15:89113877_C_T	rs13329353	4.06e-66	0.0274	0.0073	0.000156	++	96497	0.0245	0.0047	1.63e-07	++	343604	0.0164488	0.00827503	0.0468406	-0.0690142	0.0524892	0.188668	0.0316	0.00883442	0.000343904	0.031369	0.009589	0.00107	0.022156
MIR7-2	15:89157600_G_T	rs12908273	15	89157600	T	G	0.796	0.204	-0.0148	0.0039	0.0001679	---	247107	0.0230622	TRUE	FALSE				locus124	2	polyfun_susie	0.997573	15:89113877_C_T	rs13329353	4.06e-66	-0.0154	0.0061	0.01202	--	96497	-0.015	0.0033	5.19e-06	--	343604	-0.0114446	0.00501727	0.022548	-0.0104477	0.031827	0.742735	-0.0198	0.00619425	0.00143394	0.0127	0.006994	0.069406	0.024778
CRTC3	15:91145800_C_T	rs4932352	15	91145800	T	C	0.7156	0.2844	0.0202	0.0034	2.09e-09	+++	247107	0.499602	TRUE	TRUE				locus125	1	wakefield	0.066804	15:91145800_C_T	rs4932352	2.09e-09	0.0199	0.005	7.43e-05	++	96497	0.0201	0.0028	8.62e-13	++	343604	0.025524	0.00443708	8.82e-09	0.0282438	0.0287719	0.326353	0.0133	0.00507725	0.00861878	0.016336	0.005994	0.006421	0.028158
KCTD5	16:2740267_A_G	rs12149789	16	2740267	A	G	0.5238	0.4762	-0.0202	0.0031	5.42e-11	---	247107	0.0596264	TRUE	TRUE				locus126_1	3	polyfun_susie	0.538249	16:4015313_A_G	rs1045476	1.08e-33	-0.004	0.0047	0.3963	--	96497	-0.0153	0.0026	3.46e-09	--	343604	-0.0196774	0.00402235	9.99e-07	-0.0508876	0.026188	0.0520891	-0.0198	0.00467107	1.78e-05	-0.00546	0.005496	0.320605	-5.1e-05
ADCY9	16:4015316_A_G	rs1045475	16	4015316	A	G	0.1749	0.1749	0.0488	0.004	1.18e-33	+++	247107	0.221075	FALSE	FALSE	16_4015313_A_G	1	PMID:30367059; PMID:32769997	locus126_1	1	polyfun_susie	0.585945	16:4015313_A_G	rs1045476	1.08e-33	0.0433	0.0054	6.53e-16	++	96497	0.0469	0.0032	3.98e-48	++	343604	0.0531336	0.00523342	3.29e-24	0.0558204	0.0341029	0.101772	0.0427	0.00619425	4.66e-12	-0.04977	0.007203	4.88e-12	-0.03521
ADCY9	16:4145641_C_G	rs2601803	16	4145641	C	G	0.8833	0.1167	-0.0317	0.0047	1.71e-11	---	247107	0	TRUE	FALSE				locus126_1	2	polyfun_susie	0.564874	16:4015313_A_G	rs1045476	1.08e-33	-0.021	0.0072	0.003353	--	96497	-0.0285	0.0039	4.42e-13	--	343604	-0.0284683	0.00621721	4.68e-06	-0.0101174	0.0391313	0.796	-0.0365	0.00710815	3.3e-07	0.019474	0.009522	0.04084	0.022937
MIR193B	16:14400013_C_T	rs30234	16	14400013	T	C	0.397	0.397	0.0341	0.0031	5.08e-28	+++	247107	0.713285	FALSE	FALSE	16_14405428_C_T	0.865538	PMID:30367059	locus127	1	polyfun_susie	0.780122	16:14400013_C_T	rs30234	5.08e-28	0.0369	0.0047	4.55e-15	++	96497	0.0349	0.0026	1.46e-41	++	343604	0.0414002	0.00410303	6.24e-24	0.032356	0.0262964	0.21863	0.0252	0.00467107	6.56e-08	-0.03312	0.0056	3.33e-09	-0.0458
SCNN1B	16:23291251_A_G	rs7203093	16	23291251	A	G	0.9107	0.0893	-0.0305	0.0054	1.27e-08	---	247107	0	TRUE	TRUE				locus128	1	polyfun_susie	0.787667	16:23297209_C_T	rs8044385	3.81e-09	-0.0377	0.0068	3.53e-08	--	96497	-0.0333	0.0042	3.52e-15	--	343604	-0.0286472	0.00703741	4.69e-05	-0.0107295	0.0471635	0.820054	-0.0335	0.00812361	4.04e-05	0.043035	0.008894	1.31e-06	0.029915
LOC102467146	16:79744548_C_T	rs17767419	16	79744548	T	C	0.325	0.325	-0.0884	0.0032	9.78e-164	---	247107	0	FALSE	FALSE				locus129	4	polyfun_susie	1	16:79747855_A_G	rs73575083	5.1e-164	-0.0877	0.0052	3.87e-63	--	96497	-0.0882	0.0027	8.22e-230	--	343604	-0.087397	0.00427536	1.01e-92	-0.0648896	0.027788	0.0195998	-0.0903	0.00487416	4.53e-78	-0.09092	0.005868	3.87e-54	-0.07539
LOC102467146	16:79745606_A_T	rs7203756	16	79745606	A	T	0.675	0.325	0.0884	0.0032	1.24e-163	+++	247107	0	FALSE	FALSE	16_79749005_C_G	0.99884	PMID:25743335	locus129	5	polyfun_susie	0.600397	16:79747855_A_G	rs73575083	5.1e-164	0.0882	0.0053	2.95e-63	++	96497	0.0883	0.0027	3.49e-228	++	343604	0.0873676	0.00427584	1.21e-92	0.0645935	0.0279101	0.0207158	0.0903	0.00487416	5.66e-78	-0.09104	0.00587	3.06e-54	-0.07685
LOC102467146	16:79745672_G_GT	rs562609617	16	79745672	G	GT	0.6842	0.3158	0.0868	0.0045	1.18e-84	+??	124358	0	TRUE	FALSE				locus129	3	polyfun_susie	0.989475	16:79747855_A_G	rs73575083	5.1e-164						0.0868	0.0045	6.66e-83	+?	124358	0.0868254	0.00433458	4.1e-89
LOC102467146	16:79747620_T_TCTA	rs138272358	16	79747620	T	TCTA	0.6815	0.3185	0.0866	0.0043	1.42e-88	++?	127392	0	TRUE	FALSE				locus129	1	polyfun_susie	1	16:79747855_A_G	rs73575083	5.1e-164	0.0882	0.0053	3.14e-63	++	96497	0.0872	0.0033	1.92e-150	++	223889	0.0871685	0.00427748	3.67e-92	0.0645704	0.0279458	0.0209243				-0.09087	0.005868	4.35e-54	-0.07728
LOC102467146	16:79749276_A_G	rs3813579	16	79749276	A	G	0.5515	0.4485	-0.0773	0.003	1.28e-142	---	247107	0	TRUE	FALSE				locus129	2	polyfun_susie	1	16:79747855_A_G	rs73575083	5.1e-164	-0.0654	0.0044	1.69e-49	--	96497	-0.0735	0.0025	2.35e-193	--	343604	-0.0794175	0.00401034	3.81e-87	-0.0523873	0.0258636	0.0429015	-0.0754	0.00456953	7.18e-61	-0.07408	0.005441	3.24e-42	-0.04858
NSF	17:44793503_A_G	rs199439	17	44793503	A	G	0.7931	0.2069	-0.0374	0.0037	1.11e-23	-+-	247107	0.966265	FALSE	FALSE	17_44699851_A_G	0.979876	PMID:32769997	locus130	1	polyfun_susie	0.184496	17:44699851_A_G	rs116956554	2.84e-25	-0.0322	0.0076	2.35e-05	--	96497	-0.0364	0.0033	7.19e-28	--	343604	-0.0401684	0.00485676	1.35e-16	0.0506549	0.0314028	0.106833	-0.0366	0.00568652	1.39e-10	0.028739	0.008492	0.000713	0.046787
ZNF652	17:47398070_A_T	rs9889262	17	47398070	A	T	0.3699	0.3699	0.0267	0.0031	1.51e-17	+++	247107	0.21064	FALSE	FALSE	17_47418178_A_G	0.983009	PMID:32769997	locus131	1	polyfun_susie	0.409396	17:47423740_C_T	rs7207729	6.1e-18	0.012	0.0049	0.0151	++	96497	0.0225	0.0026	8.86e-18	++	343604	0.023066	0.00416054	2.96e-08	0.0280568	0.0266656	0.292806	0.031	0.00467107	5.08e-11	0.013663	0.005555	0.013903	0.005725
BCAS3	17:59317295_C_T	rs57395851	17	59317295	T	C	0.9483	0.0517	0.078	0.0072	1.2e-27	+++	243051	0.00189243	FALSE	FALSE	17_59338574_A_G	0.807113	PMID:30367059; PMID:32769997	locus132	1	polyfun_susie	0.372394	17:59326870_A_C	rs78571365	5.82e-28	0.0554	0.012	3.89e-06	++	96497	0.072	0.0062	1.93e-31	++	339548	0.0740977	0.00884027	5.26e-17	0.194139	0.0568505	0.000646473	0.0796	0.0118808	1.74e-11	-0.05598	0.012552	8.2e-06	-0.04893
APOH	17:64208285_C_G	rs1801690	17	64208285	C	G	0.9431	0.0569	0.0575	0.0066	2.19e-18	+++	247107	0	FALSE	FALSE	17_64208285_C_G	1	PMID:32769997	locus133	1	polyfun_susie	0.884937	17:64208285_C_G	rs1801690	2.19e-18	0.0655	0.0095	6.52e-12	++	96497	0.0601	0.0054	1.42e-28	++	343604	0.0520853	0.00878353	3.04e-09	0.0269787	0.0546706	0.621711	0.0648	0.00974833	2.76e-11	-0.06397	0.011027	6.59e-09	-0.06987
MAP2K6	17:67382025_C_G	rs333933	17	67382025	C	G	0.6576	0.3424	-0.0188	0.0032	3.17e-09	---	247107	0	TRUE	TRUE				locus134	1	polyfun_susie	0.062672	17:67382025_C_G	rs333933	3.17e-09	-0.016	0.0048	0.000951	--	96497	-0.0179	0.0027	1.61e-11	--	343604	-0.0179762	0.00418974	1.78e-05	-0.00322577	0.0269566	0.904756	-0.0203	0.00477262	2.11e-05	0.013794	0.005739	0.016231	0.021387
SOX9	17:70123028_A_T	rs9910864	17	70123028	A	T	0.4835	0.4835	0.0497	0.003	2.54e-60	+++	247107	0	FALSE	FALSE				locus135	1	wakefield	0.431812	17:70123028_A_T	rs9910864	2.54e-60	0.0546	0.0045	1.63e-33	++	96497	0.0512	0.0025	1.59e-93	++	343604	0.0513164	0.00400255	1.32e-37	0.0490416	0.0259297	0.0586761	0.0478	0.00456953	1.55e-25	0.061254	0.005482	5.43e-29	0.040351
FOXK2	17:80480516_C_G	rs9898189	17	80480516	C	G	0.3575	0.3575	0.0191	0.0033	4.44e-09	+++	246317	0.344476	TRUE	TRUE				locus136	1	wakefield	0.203369	17:80480516_C_G	rs9898189	4.44e-09	0.0088	0.0048	0.06787	++	96497	0.0158	0.0027	6.32e-09	++	342814	0.0227043	0.00432934	1.57e-07	0.0557549	0.0274083	0.0420153	0.0137	0.00487416	0.0048548	-0.00833	0.005595	0.136593	-0.01017
LDLRAD4	18:13565921_A_G	rs72882497	18	13565921	A	G	0.1731	0.1731	0.0315	0.004	6.38e-15	+++	247107	0	TRUE	TRUE				locus137	1	polyfun_susie	0.233881	18:13565921_A_G	rs72882497	6.38e-15	0.0168	0.0057	0.003422	++	96497	0.0266	0.0033	3.98e-16	++	343604	0.0336466	0.00532675	2.68e-10	0.0120355	0.0342787	0.725532	0.0295	0.00609271	1.42e-06	0.016828	0.006884	0.014509	0.016633
CCBE1	18:57180531_A_G	rs6567094	18	57180531	A	G	0.554	0.446	0.0282	0.0031	4.96e-20	+++	247107	0.268088	TRUE	TRUE				locus138	1	polyfun_susie	0.253724	18:57180531_A_G	rs6567094	4.96e-20	0.0203	0.0045	6.31e-06	++	96497	0.0257	0.0026	9.15e-24	++	343604	0.0316056	0.00402394	4.05e-15	0.0428091	0.0257131	0.0960413	0.0233	0.00467107	4.39e-07	0.016342	0.005417	0.002556	0.02907
CCBE1	18:57183948_A_T	rs4552110	18	57183948	A	T	0.8411	0.1589	-0.0327	0.0041	1.86e-15	---	247107	0.430634	TRUE	TRUE				locus138	2	polyfun_susie	0.364609	18:57180531_A_G	rs6567094	4.96e-20	-0.0256	0.0058	8.97e-06	--	96497	-0.0303	0.0033	1.3e-19	--	343604	-0.0382716	0.0055061	3.65e-12	-0.0691585	0.0361747	0.055997	-0.0253	0.00609271	3.5e-05	0.027716	0.006906	5.99e-05	0.020689
GNG7	19:2634823_C_T	rs72978712	19	2634823	T	C	0.7821	0.2179	-0.0347	0.004	1.54e-18	---	242521	0.408882	FALSE	FALSE	19_2634823_C_T	1	PMID:32769997	locus139	1	polyfun_susie	1	19:2634823_C_T	rs72978712	1.54e-18	-0.0293	0.007	2.81e-05	--	96497	-0.0334	0.0035	7.35e-22	--	339018	-0.0302748	0.0047909	2.64e-10	-0.0243433	0.0302149	0.420496	-0.0438	0.00680352	9.42e-11	0.037522	0.008068	3.31e-06	0.004339
PTPRS	19:5288182_A_C	rs740058	19	5288182	A	C	0.7703	0.2297	0.0263	0.0036	5.54e-13	+-+	242521	0.963087	TRUE	FALSE				locus140	2	polyfun_susie	0.566958	19:5295567_A_G	rs10415188	2.94e-14	0.0246	0.0056	1.02e-05	++	96497	0.0258	0.003	1.59e-17	++	339018	0.0264409	0.00474383	2.5e-08	-0.057084	0.0304505	0.0609376	0.0289	0.00558498	2.16e-07	-0.02607	0.006072	1.76e-05	-0.01667
PTPRS	19:5295567_A_G	rs10415188	19	5295567	A	G	0.281	0.281	0.0264	0.0035	2.94e-14	+-+	242521	0.900983	FALSE	FALSE	19_5295567_A_G	1	PMID:32769997	locus140	1	polyfun_susie	0.968705	19:5295567_A_G	rs10415188	2.94e-14	0.0262	0.0049	1.13e-07	++	96497	0.0263	0.0028	2.34e-20	++	339018	0.0184285	0.00454221	4.97e-05	-0.0303448	0.0296274	0.305816	0.0384	0.00528034	2.21e-13	-0.02264	0.006352	0.000365	-0.03179
INSR	19:7223848_G_T	rs4804416	19	7223848	T	G	0.5668	0.4332	-0.0571	0.003	2.26e-78	-+-	244761	0	FALSE	FALSE	19_7223848_G_T	1	PMID:32769997; PMID:<a0>21367965; PMID: 23408906; PMID: 22267200	locus141	1	wakefield	0.999941	19:7223848_G_T	rs4804416	2.26e-78	-0.0457	0.0046	9.84e-24	--	96497	-0.0537	0.0025	2.56e-101	--	341258	-0.0606535	0.00403329	4.58e-51	0.00481272	0.0256018	0.850902	-0.0548	0.00456953	1.78e-32	0.038937	0.005479	1.2e-12	0.060945
ZNF493	19:21632109_C_G	rs148709337	19	21632109	C	G	0.9826	0.0174	-0.0781	0.014	2.62e-08	---	192819	0	TRUE	TRUE				locus142	1	wakefield	0.758987	19:21632109_C_G	rs148709337	2.62e-08	-0.0757	0.0199	0.000137	--	96497	-0.0773	0.0115	1.46e-11	--	289316	-0.0765357	0.0153834	6.53e-07	-0.00218561	0.0897351	0.98057	-0.0948	0.0324944	0.00358386	0.055297	0.024582	0.024482	0.114047
TSHZ3	19:31875795_A_T	rs1496628	19	31875795	A	T	0.5653	0.4347	0.0187	0.003	8.66e-10	+++	247107	0.0359075	TRUE	TRUE				locus143	1	polyfun_susie	0.440839	19:31874910_C_T	rs2160755	6.36e-10	0.0184	0.0047	0.000102	++	96497	0.0186	0.0025	1.83e-13	++	343604	0.0157726	0.00403286	9.2e-05	0.0198336	0.0255988	0.438526	0.0222	0.00456953	1.37e-06	0.01886	0.005597	0.000752	0.017299
MARK4	19:45755368_G_T	rs117955557	19	45755368	T	G	0.2524	0.2524	0.0186	0.0035	1.3e-07	+++	247107	0	TRUE	TRUE				locus144	1	polyfun_susie	0.763248	19:45760920_C_T	rs151165225	3.48e-08	0.0184	0.0051	0.000293	++	96497	0.0185	0.0029	1.34e-10	++	343604	0.0189619	0.00459688	3.71e-05	0.00160033	0.0301991	0.957741	0.0187	0.00538189	0.000512375	0.017906	0.006016	0.002917	0.019769
ZC3H4	19:47569003_A_G	rs3810291	19	47569003	A	G	0.6673	0.3327	0.0197	0.0033	2.39e-09	+++	244723	0	TRUE	TRUE				locus145	1	polyfun_susie	0.410953	19:47564643_C_T	rs11671304	1.69e-10	0.016	0.0047	0.000725	++	96497	0.0185	0.0027	7.82e-12	++	341220	0.0201742	0.00427752	2.4e-06	0.0377104	0.0270671	0.163656	0.0184	0.00507725	0.000316942	0.01424	0.005732	0.012984	0.019652
TMEM86B	19:55739689_A_G	rs10413828	19	55739689	A	G	0.3995	0.3995	-0.0248	0.0032	4.43e-15	---	244867	0.00631012	FALSE	FALSE	19_55772412_A_G	0.580719	PMID:32769997	locus146	1	polyfun_susie	0.742284	19:55737816_A_G	rs9304764	2.16e-15	-0.0157	0.0046	0.000581	--	96497	-0.0218	0.0026	9.48e-17	--	341364	-0.0236668	0.00410362	8.07e-09	-0.0523674	0.0260592	0.0445674	-0.0254	0.00487416	1.78e-07	-0.01325	0.005432	0.014689	-0.02145
C20orf196	20:5816169_G_T	rs237103	20	5816169	T	G	0.2797	0.2797	-0.0304	0.0034	3.81e-19	-+-	247107	0.290815	TRUE	FALSE				locus147	2	polyfun_susie	0.365301	20:5812113_C_T	rs237080	2.56e-19	-0.0195	0.0048	4.26e-05	--	96497	-0.0268	0.0028	5.19e-22	--	343604	-0.0346668	0.00443762	5.67e-15	0.0171069	0.0288275	0.552944	-0.0264	0.0051788	2.8e-07	-0.02265	0.005685	6.77e-05	-0.01206
BMP2	20:6682651_C_T	rs6133344	20	6682651	T	C	0.5123	0.4877	-0.0235	0.0031	3.05e-14	---	247107	0	FALSE	FALSE	20_6685377_C_T	0.620996	PMID:32769997	locus147	1	polyfun_susie	0.374742	20:5812113_C_T	rs237080	2.56e-19	-0.0192	0.0047	4.25e-05	--	96497	-0.0222	0.0026	9.71e-18	--	343604	-0.0216334	0.00413177	1.64e-07	-0.0164337	0.0269833	0.54255	-0.0258	0.00456953	2.08e-08	-0.01568	0.005507	0.004407	-0.02822
DZANK1	20:18393312_C_G	rs6075337	20	18393312	C	G	0.2099	0.2099	-0.0215	0.0037	8.84e-09	---	247107	0	TRUE	TRUE				locus148	1	polyfun_susie	0.405112	20:18403127_C_G	rs2180658	7.11e-09	0.0015	0.0053	0.7806	+-	96497	-0.014	0.003	4.17e-06	-+	343604	-0.0208601	0.00495527	2.56e-05	-0.0198216	0.0318	0.53312	-0.0223	0.00558498	5.73e-05	-0.00218	0.006328	0.730316	0.00014
LINC01384	20:22594958_A_G	rs1203938	20	22594958	A	G	0.7765	0.2235	0.0585	0.0036	2.44e-58	+++	247107	0.0315947	FALSE	FALSE	20_22605697_C_T	0.997967	PMID:32769997	locus149	4	polyfun_susie	0.406144	20:22604772_A_G	rs1203948	6.21e-59	0.0383	0.0055	4.56e-12	++	96497	0.0524	0.003	6.92e-68	++	343604	0.0587239	0.00485631	1.21e-33	0.0109453	0.0310358	0.724363	0.0597	0.00538189	4.48e-28	0.032348	0.006447	5.24e-07	0.055351
LINC01384	20:22598444_G_GA	rs5840968	20	22598444	G	GA	0.2171	0.2171	-0.0578	0.0049	1.06e-31	--?	127392	0.51934	TRUE	FALSE				locus149	2	polyfun_susie	1	20:22604772_A_G	rs1203948	6.21e-59	-0.0381	0.0055	6.51e-12	--	96497	-0.0491	0.0037	4.9e-41	--	223889	-0.0589089	0.00486079	8.73e-34	-0.0135459	0.0310721	0.662904				0.03243	0.006448	4.93e-07	0.054046
LINC01384	20:22602363_C_T	rs1203947	20	22602363	T	C	0.7766	0.2234	0.0586	0.0036	1.54e-58	+++	247107	0.066094	FALSE	FALSE	20_22605697_C_T	0.997967	PMID:32769997	locus149	3	polyfun_susie	1	20:22604772_A_G	rs1203948	6.21e-59	0.0384	0.0056	4.85e-12	++	96497	0.0527	0.003	8.17e-68	++	343604	0.0587937	0.00485775	1.06e-33	0.013125	0.0310388	0.672429	0.0598	0.00538189	3.16e-28	0.032348	0.006447	5.24e-07	0.055858
LINC01384	20:22616143_C_T	rs1203953	20	22616143	T	C	0.2232	0.2232	-0.0582	0.0036	2.12e-57	---	247107	0.0669077	FALSE	FALSE				locus149	1	polyfun_susie	0.953533	20:22604772_A_G	rs1203948	6.21e-59	-0.0384	0.0056	5.91e-12	--	96497	-0.0524	0.003	4.16e-67	--	343604	-0.0582303	0.00487847	7.99e-33	-0.0178387	0.0313157	0.568964	-0.0593	0.00538189	9.56e-28	0.032872	0.006446	3.4e-07	0.055016
COMMD7	20:31291483_A_C	rs28482886	20	31291483	A	C	0.7199	0.2801	0.026	0.0034	2.62e-14	+++	247107	0	TRUE	TRUE				locus150	1	polyfun_susie	0.526429	20:31291483_A_C	rs28482886	2.62e-14	0.0204	0.0047	1.66e-05	++	96497	0.0241	0.0028	2.33e-18	++	343604	0.0276785	0.00448244	6.64e-10	0.0333665	0.0288864	0.248143	0.0237	0.0051788	5.25e-06	0.023291	0.005679	4.11e-05	0.013817
WFDC2	20:44094375_C_G	rs973446	20	44094375	C	G	0.9213	0.0787	-0.0305	0.0056	5.55e-08	---	247107	0.0155405	TRUE	TRUE				locus151	1	polyfun_susie	0.596199	20:44096559_C_T	rs6104173	5.91e-09	-0.0076	0.0067	0.2575	--	96497	-0.0211	0.0043	9.28e-07	--	343604	-0.0275866	0.0074146	0.000198859	-0.117054	0.0466631	0.0121767	-0.0312	0.00842824	0.000216517	0.008396	0.009311	0.367248	0.006722
GNAS	20:57465278_A_G	rs9679845	20	57465278	A	G	0.0507	0.0507	0.0437	0.0072	1.39e-09	+-+	242892	0	TRUE	TRUE				locus152	1	polyfun_susie	0.86902	20:57478448_A_T	rs2295583	6.5e-12	0.0228	0.0179	0.201	++	96497	0.0408	0.0067	1.02e-09	++	339389	0.046277	0.00929735	6.45e-07	-0.0155384	0.063034	0.805306	0.042	0.01117	0.000160964	0.018786	0.019586	0.337487	0.042978
GNAS	20:57465943_G_T	rs55830103	20	57465943	T	G	0.8207	0.1793	-0.0274	0.0042	5.29e-11	---	240652	0.0438955	TRUE	TRUE				locus152	2	polyfun_susie	0.812566	20:57478448_A_T	rs2295583	6.5e-12	-0.0305	0.0063	1.6e-06	--	96497	-0.0284	0.0035	4.92e-16	--	337149	-0.0258571	0.0052728	9.41e-07	-0.0773272	0.0338563	0.0224415	-0.0279	0.00670197	2.77e-05	0.030775	0.00672	4.66e-06	0.027809
GNAS	20:57466093_G_T	rs185799410	20	57466093	T	G	0.0271	0.0271	0.0582	0.0104	2.41e-08	+++	240309	0	TRUE	TRUE				locus152	3	polyfun_susie	0.789577	20:57478448_A_T	rs2295583	6.5e-12	0.0396	0.0224	0.0768	+-	96497	0.0549	0.0094	5.88e-09	++	336806	0.0640907	0.0127681	5.18e-07	0.0766154	0.0858279	0.372108	0.0469	0.0175673	0.00742559	0.051162	0.024222	0.034665	-0.02846
PLA2G3	22:31536133_A_C	rs2232176	22	31536133	A	C	0.2394	0.2394	0.0293	0.0035	1.48e-16	+++	247107	0	FALSE	FALSE	22_31790014_C_T	0.57117	PMID:32769997	locus153	1	polyfun_susie	0.335983	22:31790014_C_T	rs5997969	4.96e-18	0.0107	0.0058	0.06391	++	96497	0.0243	0.003	4.64e-16	++	343604	0.0294047	0.00463969	2.34e-10	0.0322471	0.0303225	0.287654	0.029	0.00538189	8.78e-08	-0.01293	0.006575	0.049277	-0.00324
KDELR3	22:38877461_G_T	rs12004	22	38877461	T	G	0.7046	0.2954	-0.0191	0.0033	8.82e-09	---	247107	0	TRUE	TRUE				locus154	1	polyfun_susie	0.340626	22:38880097_G_GA	22:38880097_G_GA	6.31e-09	-0.0033	0.0049	0.5038	--	96497	-0.0142	0.0027	2.26e-07	--	343604	-0.0215526	0.00437711	8.49e-07	-0.000106683	0.0279069	0.99695	-0.0166	0.00497571	0.000879295	0.001005	0.0057	0.860104	0.010255
PRKX	23:3615761_G_T	rs12390314	X	3615761	T	G	0.3828	0.3828	0.0347	0.0033	1.47e-25	+?+	160683	0.532848	FALSE	FALSE	23_3612081_A_G	0.968951	PMID:32769997	locus156	1	wakefield	0.276063	23:3615761_G_T	rs12390314	1.47e-25						0.0347	0.0033	7.36e-26	+?	160683	0.0321836	0.0036397	9.49e-19				0.044	0.0072097	1.14e-09
PJA1	23:68377203_C_T	rs62606710	X	68377203	T	C	0.7605	0.2395	0.0233	0.004	4.69e-09	++?	127216	0	TRUE	TRUE				locus157	1	wakefield	0.824133	23:68377203_C_T	rs62606710	4.69e-09	-0.0127	0.0149	0.3961	?-	33171	0.0209	0.0039	6.49e-08	+-	160387	0.0232829	0.00391289	2.68e-09	0.0225636	0.0256199	0.378547							0.01268
TSPAN6	23:99890204_C_T	rs1802288	X	99890204	T	C	0.172	0.172	0.0289	0.0039	1.58e-13	+++	165614	0	TRUE	TRUE				locus158	1	wakefield	0.999998	23:99890204_C_T	rs1802288	1.58e-13	0.0371	0.007	9.4e-08	++	96497	0.0308	0.0034	1.39e-19	++	262111	0.0298458	0.0044674	2.39e-11	0.0210185	0.0286087	0.462585	0.0269	0.00781897	0.000616427	0.039661	0.007418	8.96e-08	0.018691
[truncated: 14 more columns]

## Sheet: Supplementary Data 3
Supplementary Data 3 - Prioritised genes
gene = implicated gene; n_evidence = number of criteria implicating the gene; evidence = criteria implicating the gene; n_signals = number of sentinel variants implicating the gene; n_novel_signals = number of novel sentinel variants implicating the gene; min_P = smallest p-value among the sentinel variants implicating the gene; signals = breakdown of which sentinel variants and criteria are impl…
gene	n_evidence	evidence	n_signals	n_novel_signals	min_P	signals	novel
TG	5	rare_disease; PoPs; credible; nearest; rare_variant	4	2	8.44e-60	rare_disease(rs116340633,rs114322847,rs2069556,rs2069568); PoPs(rs116340633,rs114322847,rs2069556,rs2069568); credible(rs116340633,rs114322847); nearest(rs116340633,rs114322847,rs2069556,rs2069568); rare_variant(rs116340633,rs114322847,rs2069556,rs2069568)	FALSE
AKT1	4	rare_disease; PoPs; nearest; eQTL	1	0	2.01e-46	rare_disease(rs2494734); PoPs(rs2494734); nearest(rs2494734); eQTL(rs2494734)	FALSE
TPO	4	rare_disease; PoPs; nearest; eQTL	1	0	3.53e-15	rare_disease(rs11694732); PoPs(rs11694732); nearest(rs11694732); eQTL(rs11694732)	FALSE
TSHR	4	rare_disease; PoPs; nearest; rare_variant	3	3	0.000102	rare_disease(rs2110696,rs3742721,rs6574611); PoPs(rs6574611,rs3742721,rs2110696); nearest(rs2110696); rare_variant(rs6574611,rs3742721,rs2110696)	FALSE
ADCY6	3	PoPs; credible; nearest	1	1	1.65e-11	PoPs(rs115315671); credible(rs115315671); nearest(rs115315671)	TRUE
ANXA5	3	PoPs; nearest; eQTL	1	1	5.87e-18	PoPs(rs17450274); nearest(rs17450274); eQTL(rs17450274)	TRUE
BCAS3	3	PoPs; nearest; rare_variant	1	0	1.2e-27	PoPs(rs57395851); nearest(rs57395851); rare_variant(rs57395851)	TRUE
BNC2	3	PoPs; eQTL; rare_variant	2	1	2.12e-25	PoPs(rs10125444,rs263566); eQTL(rs10125444); rare_variant(rs10125444)	TRUE
CADM1	3	PoPs; nearest; eQTL	1	0	5.88e-32	PoPs(rs11605461); nearest(rs11605461); eQTL(rs11605461)	TRUE
GLIS3	3	rare_disease; PoPs; nearest	4	1	6.11e-69	rare_disease(rs10116783,rs7873463,rs10814915,rs4741961); PoPs(rs10116783,rs7873463,rs10814915,rs4741961); nearest(rs7873463,rs10814915,rs4741961)	FALSE
HMGA2	3	rare_disease; PoPs; eQTL	1	1	1.49e-14	rare_disease(rs9971770); PoPs(rs9971770); eQTL(rs9971770)	TRUE
IGFBP5	3	PoPs; nearest; eQTL	5	3	1.93e-170	PoPs(rs6711608,rs57866041,rs1861630,rs1861628); nearest(rs6711608,rs57866041,rs1861630,rs1861628); eQTL(rs6724073)	FALSE
INSR	3	rare_disease; PoPs; nearest	1	0	2.26e-78	rare_disease(rs4804416); PoPs(rs4804416); nearest(rs4804416)	FALSE
KIAA1217	3	PoPs; nearest; eQTL	1	1	1.85e-13	PoPs(rs12357667); nearest(rs12357667); eQTL(rs12357667)	TRUE
KRT18	3	PoPs; nearest; eQTL	1	1	6.43e-10	PoPs(rs7306508); nearest(rs7306508); eQTL(rs7306508)	TRUE
NRG1	3	PoPs; nearest; eQTL	3	0	2.77e-54	PoPs(rs36213229,rs68030583,rs111977432); nearest(rs36213229,rs68030583,rs111977432); eQTL(rs36213229)	FALSE
PDE4D	3	rare_disease; PoPs; nearest	1	0	5.24e-18	rare_disease(rs77994712); PoPs(rs77994712); nearest(rs77994712)	TRUE
PHC2	3	PoPs; nearest; eQTL	1	1	1.13e-10	PoPs(rs11554674); nearest(rs11554674); eQTL(rs11554674)	TRUE
PTEN	3	rare_disease; PoPs; nearest	1	0	3.84e-25	rare_disease(rs4933466); PoPs(rs4933466); nearest(rs4933466)	TRUE
PTPRS	3	PoPs; nearest; eQTL	2	1	2.94e-14	PoPs(rs740058,rs10415188); nearest(rs740058,rs10415188); eQTL(rs740058)	FALSE
SASH1	3	PoPs; nearest; eQTL	2	0	5.73e-26	PoPs(rs9497965); nearest(rs9497965); eQTL(rs3184504)	FALSE
SDCCAG8	3	PoPs; nearest; eQTL	1	1	6.48e-08	PoPs(rs10926981); nearest(rs10926981); eQTL(rs10926981)	TRUE
SGK1	3	PoPs; nearest; eQTL	1	1	2.41e-10	PoPs(rs1743963); nearest(rs1743963); eQTL(rs1743963)	TRUE
SMOC2	3	PoPs; nearest; eQTL	1	0	2.75e-32	PoPs(rs751171); nearest(rs751171); eQTL(rs751171)	TRUE
SPATA13	3	PoPs; nearest; eQTL	2	1	1.58e-36	PoPs(rs9507279,rs17364832); nearest(rs9507279,rs17364832); eQTL(rs9507279)	FALSE
SPPL3	3	PoPs; nearest; eQTL	1	1	4.32e-10	PoPs(rs2393717); nearest(rs2393717); eQTL(rs2393717)	TRUE
SULF1	3	PoPs; nearest; eQTL	3	2	3.63e-24	PoPs(rs10113355,rs2704035,rs1441198); nearest(rs2704035,rs1441198); eQTL(rs10113355)	TRUE
TRIM2	3	PoPs; nearest; eQTL	1	1	1.21e-07	PoPs(rs72727901); nearest(rs72727901); eQTL(rs72727901)	TRUE
TSHZ3	3	PoPs; nearest; eQTL	1	1	8.66e-10	PoPs(rs1496628); nearest(rs1496628); eQTL(rs1496628)	TRUE
VEGFC	3	PoPs; nearest; eQTL	1	0	5.26e-11	PoPs(rs3755972); nearest(rs3755972); eQTL(rs3755972)	FALSE
APOH	2	credible; nearest	1	0	2.19e-18	credible(rs1801690); nearest(rs1801690)	FALSE
ARNT	2	PoPs; eQTL	1	1	9.48e-09	PoPs(rs11204752); eQTL(rs11204752)	TRUE
ASXL2	2	PoPs; nearest	1	0	6.49e-22	PoPs(rs11883694); nearest(rs11883694)	TRUE
B4GALNT3	2	credible; nearest	5	3	1.14e-48	credible(rs149363012); nearest(rs7955258,rs141336511,rs10047662,rs2005842,rs149363012)	FALSE
B4GALNT4	2	credible; nearest	1	1	1.72e-10	credible(rs149045708); nearest(rs149045708)	TRUE
BDKRB2	2	PoPs; nearest	1	1	5.94e-09	PoPs(rs7152268); nearest(rs7152268)	TRUE
BMP2	2	PoPs; nearest	1	0	3.05e-14	PoPs(rs6133344); nearest(rs6133344)	FALSE
BMP4	2	PoPs; nearest	1	1	2.56e-07	PoPs(rs2761884); nearest(rs2761884)	TRUE
BUB1B	2	rare_disease; PoPs	2	2	3.33e-20	rare_disease(rs1453184,rs1058734); PoPs(rs1453184)	TRUE
C1orf116	2	nearest; eQTL	1	1	3.6e-14	nearest(rs2629641); eQTL(rs2629641)	TRUE
C9orf156	2	credible; nearest	3	3	0.000116	credible(rs2282192); nearest(rs2282192,rs1127703,rs76863989)	TRUE
C9orf92	2	nearest; eQTL	1	0	2.12e-25	nearest(rs10125444); eQTL(rs10125444)	FALSE
CAPZB	2	nearest; eQTL	3	1	8.01e-195	nearest(rs10458381,rs12409301,rs10799824); eQTL(rs12409301)	FALSE
CCBE1	2	PoPs; nearest	2	2	4.96e-20	PoPs(rs6567094,rs4552110); nearest(rs6567094,rs4552110)	TRUE
CDC16	2	PoPs; rare_variant	1	1	3.59e-08	PoPs(rs9525255); rare_variant(rs9525255)	TRUE
CDKN2C	2	PoPs; nearest	2	1	1.6e-29	PoPs(rs1398868,rs12855); nearest(rs12855)	TRUE
CERS6	2	PoPs; nearest	2	1	5.3e-21	PoPs(rs62174426,rs79757984); nearest(rs62174426)	TRUE
CGA	2	PoPs; nearest	1	0	2.58e-39	PoPs(rs2242602); nearest(rs2242602)	TRUE
CPT1A	2	credible; nearest	1	1	1.82e-08	credible(rs2229738); nearest(rs2229738)	TRUE
CRTC3	2	PoPs; nearest	1	1	2.09e-09	PoPs(rs4932352); nearest(rs4932352)	TRUE
DET1	2	PoPs; nearest	4	4	0.00012	PoPs(rs56183567,rs75714837,rs12050569,rs12908273); nearest(rs56183567,rs75714837)	TRUE
DIO2	2	PoPs; nearest	2	2	2.21e-20	PoPs(rs139411099,rs1491493); nearest(rs139411099,rs1491493)	FALSE
DLEU1	2	PoPs; nearest	1	1	3.05e-15	PoPs(rs978332); nearest(rs978332)	TRUE
DZANK1	2	PoPs; nearest	1	1	8.84e-09	PoPs(rs6075337); nearest(rs6075337)	TRUE
ETS1	2	PoPs; nearest	1	1	3.16e-11	PoPs(rs6590334); nearest(rs6590334)	TRUE
FAM220A	2	credible; nearest	1	1	4.3e-08	credible(rs3750040); nearest(rs3750040)	TRUE
FAM96A	2	nearest; eQTL	1	1	3.04e-08	nearest(rs4622459); eQTL(rs4622459)	TRUE
FOXA2	2	rare_disease; PoPs	4	1	1.54e-58	rare_disease(rs1203938,rs5840968,rs1203947,rs1203953); PoPs(rs1203938,rs5840968,rs1203947,rs1203953)	FALSE
FRS2	2	nearest; eQTL	1	0	1.78e-10	nearest(rs10748128); eQTL(rs10748128)	TRUE
GATA3	2	PoPs; eQTL	1	0	3.21e-36	PoPs(rs68020476); eQTL(rs68020476)	TRUE
GNAS	2	PoPs; nearest	3	3	5.29e-11	PoPs(rs9679845,rs55830103,rs185799410); nearest(rs9679845,rs55830103,rs185799410)	TRUE
GNG12	2	PoPs; nearest	1	0	6.15e-23	PoPs(rs7419); nearest(rs7419)	FALSE
GNG7	2	PoPs; nearest	1	0	1.54e-18	PoPs(rs72978712); nearest(rs72978712)	TRUE
HLA-C	2	mouse_KO; nearest	1	0	8.97e-39	mouse_KO(rs2524118); nearest(rs2524118)	TRUE
IHH	2	PoPs; eQTL	1	0	3.84e-16	PoPs(rs11679511); eQTL(rs11679511)	TRUE
KANK1	2	PoPs; nearest	1	1	3.44e-08	PoPs(rs143333759); nearest(rs143333759)	TRUE
KCTD5	2	nearest; eQTL	1	1	5.42e-11	nearest(rs12149789); eQTL(rs12149789)	TRUE
KDR	2	PoPs; nearest	1	1	1.32e-05	PoPs(rs1458831); nearest(rs1458831)	TRUE
LDLRAD4	2	PoPs; nearest	1	1	6.38e-15	PoPs(rs72882497); nearest(rs72882497)	TRUE
MAL2	2	PoPs; eQTL	1	0	4.13e-14	PoPs(rs72682416); eQTL(rs72682416)	FALSE
MBIP	2	PoPs; nearest	3	0	8.23e-101	PoPs(rs34241504,rs4509918); nearest(rs116909374)	FALSE
NEB	2	nearest; eQTL	1	1	3.01e-11	nearest(rs3732310); eQTL(rs3732310)	TRUE
NEK6	2	nearest; eQTL	1	0	5.01e-24	nearest(rs7853472); eQTL(rs7853472)	FALSE
NFIA	2	PoPs; nearest	1	0	2.96e-106	PoPs(rs334713); nearest(rs334713)	FALSE
NKX2-1	2	rare_disease; PoPs	5	2	8.23e-101	rare_disease(rs12892248,rs1007731,rs116909374,rs4509918,rs34241504); PoPs(rs116909374,rs12892248,rs1007731)	TRUE
NKX2-3	2	PoPs; eQTL	1	0	5.79e-71	PoPs(rs10748781); eQTL(rs10748781)	FALSE
NR3C2	2	PoPs; nearest	3	1	1.08e-233	PoPs(rs11728154,rs13147759,rs11374194); nearest(rs11728154,rs13147759,rs11374194)	FALSE
NRXN3	2	PoPs; nearest	1	1	1.26e-13	PoPs(rs1015652662); nearest(rs1015652662)	FALSE
NSF	2	nearest; eQTL	2	0	5.79e-71	nearest(rs199439); eQTL(rs10748781)	TRUE
OCLN	2	nearest; eQTL	1	1	4.41e-08	nearest(rs28431145); eQTL(rs28431145)	TRUE
PCMTD1	2	nearest; eQTL	1	1	1.44e-08	nearest(rs2102727); eQTL(rs2102727)	TRUE
PDE10A	2	PoPs; nearest	5	2	2.73e-316	PoPs(rs73022105,rs59148743,rs2983511,6:166046567_C_CA,rs2983518); nearest(rs73022105,rs59148743,rs2983511,6:166046567_C_CA,rs2983518)	FALSE
PDE4B	2	PoPs; nearest	1	1	2.35e-09	PoPs(rs622474); nearest(rs622474)	TRUE
PDE7A	2	PoPs; eQTL	1	1	3.86e-12	PoPs(rs59282311); eQTL(rs59282311)	TRUE
PDE8B	2	PoPs; nearest	5	1	0	PoPs(rs2928167,5:76478581_C_CT,rs2046045,rs557371968,rs989759); nearest(rs2928167,5:76478581_C_CT,rs2046045,rs557371968,rs989759)	FALSE
PPARGC1A	2	PoPs; nearest	1	1	1.17e-12	PoPs(rs16874919); nearest(rs16874919)	TRUE
PPP2R1B	2	nearest; eQTL	1	1	2.93e-09	nearest(rs643506); eQTL(rs643506)	TRUE
PRKCZ	2	nearest; eQTL	1	1	2.78e-08	nearest(rs17777295); eQTL(rs17777295)	TRUE
PRKX	2	nearest; eQTL	1	0	1.47e-25	nearest(rs12390314); eQTL(rs12390314)	TRUE
PTP4A1	2	nearest; eQTL	1	1	2.95e-09	nearest(rs2800049); eQTL(rs2800049)	TRUE
PTPRJ	2	PoPs; nearest	1	1	1.31e-08	PoPs(rs4752904); nearest(rs4752904)	TRUE
RBM47	2	PoPs; nearest	2	2	8.17e-13	PoPs(rs11732564,rs278941); nearest(rs278941)	TRUE
RNF144B	2	nearest; eQTL	1	1	3.64e-11	nearest(rs729378); eQTL(rs729378)	TRUE
SH2B3	2	credible; nearest	1	0	1.27e-21	credible(rs3184504); nearest(rs3184504)	FALSE
SLC25A37	2	nearest; eQTL	1	0	4.98e-36	nearest(rs56009477); eQTL(rs56009477)	FALSE
SMAD6	2	PoPs; nearest	1	1	3.76e-09	PoPs(rs12902353); nearest(rs12902353)	TRUE
SNX22	2	PoPs; eQTL	1	1	3.04e-08	PoPs(rs4622459); eQTL(rs4622459)	TRUE
SNX8	2	nearest; eQTL	1	0	3.54e-15	nearest(rs4719486); eQTL(rs4719486)	TRUE
SOX9	2	PoPs; nearest	1	0	2.54e-60	PoPs(rs9910864); nearest(rs9910864)	FALSE
SPATA6	2	credible; nearest	1	1	1.93e-13	credible(rs77303590); nearest(rs77303590)	TRUE
SYT13	2	PoPs; nearest	4	4	0.000137	PoPs(rs2863154,rs7125368,rs10838439,rs6485621); nearest(rs10838439)	TRUE
TGFB2	2	PoPs; eQTL	2	1	2.03e-19	PoPs(rs519709,rs72738861); eQTL(rs519709)	FALSE
THADA	2	PoPs; nearest	3	2	6.9e-36	PoPs(rs4608578,rs7568365,rs147058129); nearest(rs7568365,rs147058129)	TRUE
TMEM45B	2	nearest; eQTL	1	1	2.27e-11	nearest(rs1940109); eQTL(rs1940109)	TRUE
TPPP	2	PoPs; nearest	1	1	1.91e-17	PoPs(rs440225); nearest(rs440225)	TRUE
TRHR	2	rare_disease; nearest	1	1	2.67e-08	rare_disease(rs72678624); nearest(rs72678624)	TRUE
TSPAN6	2	credible; nearest	1	1	1.58e-13	credible(rs1802288); nearest(rs1802288)	TRUE
VAV3	2	PoPs; nearest	2	1	3.64e-102	PoPs(rs6583048,rs78499451); nearest(rs6583048,rs78499451)	FALSE
VEGFA	2	PoPs; nearest	5	1	6.59e-168	PoPs(rs10223666,rs9472137,rs35578578,rs34046483,rs66760320); nearest(rs10223666)	FALSE
WNT4	2	PoPs; nearest	1	0	2.81e-15	PoPs(rs12743883); nearest(rs12743883)	FALSE
WWTR1	2	PoPs; eQTL	1	0	8.25e-20	PoPs(rs13075906); eQTL(rs13075906)	TRUE
ZBTB17	2	PoPs; eQTL	1	1	2.71e-10	PoPs(rs6669935); eQTL(rs6669935)	TRUE
A3GALT2	1	rare_variant	1	1	1.13e-10	rare_variant(rs11554674)	TRUE
ABCA5	1	PoPs	1	1	3.17e-09	PoPs(rs333933)	TRUE
ABI3	1	rare_variant	1	0	1.51e-17	rare_variant(rs9889262)	TRUE
ACP2	1	eQTL	1	1	1.31e-08	eQTL(rs4752904)	TRUE
ADAM28	1	eQTL	1	0	1.27e-21	eQTL(rs3184504)	TRUE
ADCY9	1	nearest	2	1	1.18e-33	nearest(rs1045475,rs2601803)	FALSE
ADGRF3	1	rare_variant	1	0	6.49e-22	rare_variant(rs11883694)	TRUE
AGBL2	1	eQTL	1	1	1.31e-08	eQTL(rs4752904)	TRUE
AGBL4	1	PoPs	1	1	1.93e-13	PoPs(rs77303590)	TRUE
AHNAK	1	eQTL	1	0	1.27e-21	eQTL(rs3184504)	TRUE
AKR1C3	1	eQTL	1	0	1.27e-21	eQTL(rs3184504)	TRUE
ALPK1	1	eQTL	1	0	1.27e-21	eQTL(rs3184504)	TRUE
AMZ1	1	rare_variant	1	0	3.54e-15	rare_variant(rs4719486)	TRUE
ANGPTL2	1	PoPs	1	1	8.53e-09	PoPs(rs12235895)	TRUE
ANKRD55	1	eQTL	1	0	1.27e-21	eQTL(rs3184504)	TRUE
ANP32B	1	PoPs	3	3	0.000116	PoPs(rs2282192,rs1127703,rs76863989)	TRUE
ANXA9	1	nearest	1	1	9.48e-09	nearest(rs11204752)	TRUE
APOC1	1	rare_variant	1	1	1.3e-07	rare_variant(rs117955557)	TRUE
ARF4	1	nearest	1	1	1.71e-08	nearest(rs9844780)	TRUE
ARHGEF40	1	eQTL	1	0	1.27e-21	eQTL(rs3184504)	TRUE
ARID2	1	eQTL	1	0	1.11e-23	eQTL(rs199439)	TRUE
ARL5B	1	eQTL	1	0	1.11e-23	eQTL(rs199439)	TRUE
ARRDC5	1	rare_variant	2	1	2.94e-14	rare_variant(rs740058,rs10415188)	TRUE
ASB8	1	rare_variant	1	1	1.13e-10	rare_variant(rs11830537)	TRUE
ATP2B1	1	eQTL	1	0	1.27e-21	eQTL(rs3184504)	TRUE
AXIN2	1	eQTL	1	0	1.51e-17	eQTL(rs9889262)	TRUE
BAHD1	1	nearest	1	1	4.41e-12	nearest(rs1453184)	TRUE
BATF2	1	eQTL	1	0	1.27e-21	eQTL(rs3184504)	TRUE
BBC3	1	PoPs	1	1	2.39e-09	PoPs(rs3810291)	TRUE
BHLHE40	1	eQTL	1	0	1.27e-21	eQTL(rs3184504)	TRUE
BLK	1	PoPs	1	1	2.59e-10	PoPs(rs4500049)	TRUE
BOK	1	nearest	1	0	9.21e-19	nearest(rs13393394)	FALSE
BRCA2	1	rare_variant	1	1	2.41e-08	rare_variant(rs634884)	TRUE
C10orf11	1	eQTL	1	1	3.54e-09	eQTL(rs6480781)	TRUE
C11orf73	1	eQTL	1	1	4.79e-08	eQTL(rs71456429)	TRUE
C11orf80	1	eQTL	1	0	1.27e-21	eQTL(rs3184504)	TRUE
C15orf57	1	eQTL	1	1	3.33e-20	eQTL(rs1058734)	TRUE
C20orf196	1	nearest	1	1	3.81e-19	nearest(rs237103)	TRUE
C4BPA	1	eQTL	1	0	1.27e-21	eQTL(rs3184504)	TRUE
C9orf96	1	credible	1	1	0.000388	credible(rs3124747)	TRUE
CACFD1	1	PoPs	3	3	0.000296	PoPs(rs493126,rs491105,rs76096071)	TRUE
CAPN11	1	mouse_KO	5	1	6.59e-168	mouse_KO(rs66760320,rs34046483,rs35578578,rs9472137,rs10223666)	TRUE
CARS2	1	PoPs	1	0	9.31e-11	PoPs(rs9521824)	TRUE
CASC5	1	PoPs	1	1	3.33e-20	PoPs(rs1058734)	TRUE
CCDC77	1	mouse_KO	5	3	1.14e-48	mouse_KO(rs7955258,rs141336511,rs10047662,rs2005842,rs149363012)	TRUE
CCDC83	1	nearest	1	1	4.79e-08	nearest(rs71456429)	TRUE
CCHCR1	1	PoPs	1	0	8.97e-39	PoPs(rs2524118)	TRUE
CCN4	1	rare_variant	4	2	8.44e-60	rare_variant(rs116340633,rs114322847,rs2069556,rs2069568)	TRUE
CD36	1	PoPs	1	1	2.25e-11	PoPs(rs10270183)	TRUE
CD83	1	eQTL	1	0	1.27e-21	eQTL(rs3184504)	TRUE
CDCA7	1	eQTL	1	0	1.27e-21	eQTL(rs3184504)	TRUE
CDK17	1	PoPs	2	0	1.78e-68	PoPs(rs61938844,rs10735341)	TRUE
CDKN1B	1	rare_disease	1	1	1.27e-07	rare_disease(rs10772558)	TRUE
CEP128	1	nearest	2	2	0.000102	nearest(rs6574611,rs3742721)	TRUE
CERS6-AS1	1	nearest	1	1	2.19e-11	nearest(rs79757984)	TRUE
CHGA	1	PoPs	5	2	5.53e-79	PoPs(rs71430783,14:93564801_C_CAA,rs10139757,rs8013691,rs1108990)	TRUE
CHRNA9	1	nearest	1	1	8.17e-13	nearest(rs11732564)	TRUE
CITED2	1	PoPs	1	1	1.24e-09	PoPs(rs6901783)	TRUE
CKB	1	eQTL	1	0	1.27e-21	eQTL(rs3184504)	TRUE
CLCNKA	1	nearest	1	1	2.71e-10	nearest(rs6669935)	TRUE
CLCNKB	1	rare_disease	1	1	2.71e-10	rare_disease(rs6669935)	TRUE
CLUAP1	1	eQTL	1	0	1.27e-21	eQTL(rs3184504)	TRUE
CNPPD1	1	eQTL	1	0	3.84e-16	eQTL(rs11679511)	TRUE
CNTLN	1	nearest	1	1	4.43e-06	nearest(rs263566)	TRUE
CNTNAP3	1	eQTL	1	0	1.27e-21	eQTL(rs3184504)	TRUE
COLEC10	1	nearest	1	0	4.13e-14	nearest(rs72682416)	TRUE
COLQ	1	eQTL	1	0	1.27e-21	eQTL(rs3184504)	TRUE
COMMD4	1	eQTL	1	0	1.11e-23	eQTL(rs199439)	TRUE
COMMD7	1	nearest	1	1	2.62e-14	nearest(rs28482886)	TRUE
CREBBP	1	PoPs	1	0	1.18e-33	PoPs(rs1045475)	TRUE
CREBZF	1	PoPs	1	1	4.79e-08	PoPs(rs71456429)	TRUE
CRELD1	1	eQTL	1	0	1.51e-17	eQTL(rs9889262)	TRUE
CRYAB	1	PoPs	1	1	2.93e-09	PoPs(rs643506)	TRUE
CXXC11	1	eQTL	1	0	1.51e-17	eQTL(rs9889262)	TRUE
CYP27A1	1	rare_disease	1	0	3.84e-16	rare_disease(rs11679511)	TRUE
CYRIA	1	rare_variant	1	1	1.68e-07	rare_variant(rs62114518)	TRUE
DBH	1	PoPs	1	1	0.000388	PoPs(rs3124747)	TRUE
DDX17	1	eQTL	1	1	8.82e-09	eQTL(rs12004)	TRUE
DDX39B	1	rare_variant	1	0	8.97e-39	rare_variant(rs2524118)	TRUE
DDX60	1	eQTL	1	0	1.11e-23	eQTL(rs199439)	TRUE
DHRS3	1	eQTL	1	0	1.27e-21	eQTL(rs3184504)	TRUE
DIRC3	1	nearest	1	0	1.26e-43	nearest(rs6724073)	FALSE
DMXL2	1	eQTL	1	0	1.11e-23	eQTL(rs199439)	TRUE
DNAJC5B	1	nearest	1	1	3.86e-12	nearest(rs59282311)	TRUE
DNMT3B	1	PoPs	1	1	2.62e-14	PoPs(rs28482886)	TRUE
DPH6-AS1	1	nearest	2	1	6.16e-13	nearest(rs77810413,rs1498583)	TRUE
DPP4	1	eQTL	1	0	1.27e-21	eQTL(rs3184504)	TRUE
DSTN	1	eQTL	1	0	1.27e-21	eQTL(rs3184504)	TRUE
DTX3	1	eQTL	1	0	1.11e-23	eQTL(rs199439)	TRUE
EEF1DP3	1	nearest	1	1	2.41e-08	nearest(rs634884)	TRUE
ELK3	1	nearest	2	0	1.78e-68	nearest(rs61938844,rs10735341)	FALSE
EMP1	1	eQTL	1	0	1.27e-21	eQTL(rs3184504)	TRUE
ENC1	1	eQTL	1	0	1.51e-17	eQTL(rs9889262)	TRUE
EXOC3L2	1	eQTL	1	1	1.3e-07	eQTL(rs117955557)	TRUE
F12	1	eQTL	1	0	1.27e-21	eQTL(rs3184504)	TRUE
FAF1	1	nearest	1	0	1.6e-29	nearest(rs1398868)	TRUE
FAM109A	1	PoPs	1	0	1.27e-21	PoPs(rs3184504)	FALSE
FAM13A	1	eQTL	1	0	1.11e-23	eQTL(rs199439)	TRUE
FAM227B	1	nearest	5	3	1.93e-109	nearest(rs139884542,rs9744816,rs73398264,rs35322421,rs7182948)	TRUE
FAM49A	1	PoPs	1	1	1.68e-07	PoPs(rs62114518)	TRUE
FAM53B	1	eQTL	1	0	1.27e-21	eQTL(rs3184504)	TRUE
FAR2	1	eQTL	1	0	1.27e-21	eQTL(rs3184504)	TRUE
FCGR1A	1	eQTL	1	0	1.27e-21	eQTL(rs3184504)	TRUE
FCGR1B	1	eQTL	1	0	1.27e-21	eQTL(rs3184504)	TRUE
FDFT1	1	eQTL	1	1	2.59e-10	eQTL(rs4500049)	TRUE
FOXE1	1	rare_disease	3	3	0.000116	rare_disease(rs2282192,rs1127703,rs76863989)	FALSE
FOXK2	1	nearest	1	1	4.44e-09	nearest(rs9898189)	TRUE
GACAT3	1	nearest	1	1	1.68e-07	nearest(rs62114518)	TRUE
GALC	1	eQTL	1	0	1.27e-21	eQTL(rs3184504)	TRUE
GALK2	1	PoPs	5	3	1.93e-109	PoPs(rs139884542,rs9744816,rs73398264,rs35322421,rs7182948)	TRUE
GAS7	1	eQTL	1	0	1.27e-21	eQTL(rs3184504)	TRUE
GATA4	1	nearest	1	1	2.59e-10	nearest(rs4500049)	TRUE
GBP5	1	eQTL	1	0	1.27e-21	eQTL(rs3184504)	TRUE
GLIS2	1	PoPs	1	1	1.71e-11	PoPs(rs2601803)	TRUE
GLIS3-AS1	1	nearest	1	0	1.5e-13	nearest(rs10116783)	TRUE
GLS2	1	eQTL	1	0	1.11e-23	eQTL(rs199439)	TRUE
GNB1	1	PoPs	1	1	2.78e-08	PoPs(rs17777295)	TRUE
GNGT2	1	PoPs	1	0	1.51e-17	PoPs(rs9889262)	TRUE
GP5	1	PoPs	2	1	1.03e-51	PoPs(rs6787136,rs59381142)	TRUE
GPR162	1	eQTL	1	0	1.27e-21	eQTL(rs3184504)	TRUE
GPR65	1	eQTL	1	0	1.27e-21	eQTL(rs3184504)	TRUE
GTPBP1	1	PoPs	1	1	8.82e-09	PoPs(rs12004)	TRUE
HERC5	1	eQTL	1	0	1.11e-23	eQTL(rs199439)	TRUE
HESX1	1	rare_disease	1	1	1.71e-08	rare_disease(rs9844780)	TRUE
HHLA3	1	eQTL	1	0	1.11e-23	eQTL(rs199439)	TRUE
HIPK3	1	eQTL	1	0	1.27e-21	eQTL(rs3184504)	TRUE
HKDC1	1	eQTL	1	0	1.27e-21	eQTL(rs3184504)	TRUE
HLA-B	1	mouse_KO	1	0	8.97e-39	mouse_KO(rs2524118)	TRUE
HRAS	1	PoPs	1	1	1.72e-10	PoPs(rs149045708)	TRUE
HSP90AB1	1	mouse_KO	5	1	6.59e-168	mouse_KO(rs66760320,rs34046483,rs35578578,rs9472137,rs10223666)	TRUE
HSPBP1	1	eQTL	1	0	4.43e-15	eQTL(rs10413828)	TRUE
ICAM2	1	eQTL	1	0	1.27e-21	eQTL(rs3184504)	TRUE
IDS	1	eQTL	1	0	1.27e-21	eQTL(rs3184504)	TRUE
IFI44	1	eQTL	1	0	1.11e-23	eQTL(rs199439)	TRUE
IFI44L	1	eQTL	1	0	1.11e-23	eQTL(rs199439)	TRUE
IFIT1	1	eQTL	1	0	1.11e-23	eQTL(rs199439)	TRUE
IGF2	1	rare_disease	2	2	1.69e-12	rare_disease(rs17885785,rs3842761)	TRUE
IGF2-AS	1	nearest	1	1	1.32e-11	nearest(rs17885785)	TRUE
IGF2BP2	1	nearest	5	4	1.12e-45	nearest(3:185505520_C_CA,rs13100823,3:185514352_C_CAAAA,rs144346724,rs34782298)	FALSE
IGHMBP2	1	PoPs	1	1	1.82e-08	PoPs(rs2229738)	TRUE
IL10	1	PoPs	1	1	3.6e-14	PoPs(rs2629641)	TRUE
IL18RAP	1	eQTL	1	0	1.27e-21	eQTL(rs3184504)	TRUE
IL2RB	1	eQTL	1	0	1.27e-21	eQTL(rs3184504)	TRUE
INPP1	1	PoPs	1	1	2.39e-11	PoPs(rs7721)	TRUE
INPP4B	1	eQTL	1	0	1.51e-17	eQTL(rs9889262)	TRUE
INPP5J	1	PoPs	1	0	1.48e-16	PoPs(rs2232176)	TRUE
INS	1	PoPs	2	2	1.69e-12	PoPs(rs17885785,rs3842761)	TRUE
INS-IGF2	1	nearest	1	1	1.69e-12	nearest(rs3842761)	TRUE
IQCK	1	eQTL	1	0	1.11e-23	eQTL(rs199439)	TRUE
IRS1	1	PoPs	1	1	1.07e-08	PoPs(rs17198582)	TRUE
ITGA8	1	nearest	1	1	1.93e-08	nearest(rs72777980)	TRUE
ITPK1	1	nearest	5	2	5.53e-79	nearest(rs71430783,14:93564801_C_CAA,rs10139757,rs8013691,rs1108990)	FALSE
JOSD1	1	eQTL	1	1	8.82e-09	eQTL(rs12004)	TRUE
KANSL1	1	rare_disease	1	0	1.11e-23	rare_disease(rs199439)	TRUE
KARS	1	eQTL	1	0	1.27e-21	eQTL(rs3184504)	TRUE
KAT6B	1	rare_disease	1	1	3.54e-09	rare_disease(rs6480781)	TRUE
KCNJ15	1	eQTL	1	0	1.27e-21	eQTL(rs3184504)	TRUE
KDELR3	1	nearest	1	1	8.82e-09	nearest(rs12004)	TRUE
KDM1B	1	PoPs	1	1	3.64e-11	PoPs(rs729378)	TRUE
KIAA1211L	1	eQTL	1	0	1.27e-21	eQTL(rs3184504)	TRUE
KIAA1683	1	eQTL	1	0	1.27e-21	eQTL(rs3184504)	TRUE
KLF4	1	eQTL	1	0	1.27e-21	eQTL(rs3184504)	TRUE
KLF6	1	eQTL	1	0	1.27e-21	eQTL(rs3184504)	TRUE
KLLN	1	rare_disease	1	0	3.84e-25	rare_disease(rs4933466)	TRUE
LDB2	1	eQTL	1	0	1.27e-21	eQTL(rs3184504)	TRUE
LDLRAP1	1	eQTL	1	0	1.27e-21	eQTL(rs3184504)	TRUE
LEF1	1	eQTL	1	0	1.27e-21	eQTL(rs3184504)	TRUE
LGALS1	1	eQTL	1	0	1.27e-21	eQTL(rs3184504)	TRUE
LIMK2	1	eQTL	1	0	1.48e-16	eQTL(rs2232176)	TRUE
LINC00609	1	nearest	2	0	1.4e-34	nearest(rs34241504,rs4509918)	TRUE
LINC00708	1	nearest	2	0	3.21e-36	nearest(rs68020476,rs11255790)	TRUE
LINC01080	1	nearest	1	1	2.42e-13	nearest(rs9545290)	TRUE
LINC01384	1	nearest	4	1	1.54e-58	nearest(rs1203938,rs5840968,rs1203947,rs1203953)	TRUE
LINC01467	1	nearest	2	2	3.01e-23	nearest(14:83518232_A_G,14:83602438_A_G)	FALSE
LINC01475	1	nearest	1	0	5.79e-71	nearest(rs10748781)	TRUE
LINC01512	1	nearest	4	1	7.66e-138	nearest(rs9472137,rs35578578,rs34046483,rs66760320)	TRUE
LINC01586	1	nearest	1	1	0.000219	nearest(rs12050569)	TRUE
LOC100132735	1	nearest	1	1	1.24e-09	nearest(rs6901783)	TRUE
LOC100505739	1	nearest	1	0	3.63e-24	nearest(rs10113355)	TRUE
LOC100505920	1	nearest	2	1	1.03e-51	nearest(rs6787136,rs59381142)	TRUE
LOC100507065	1	nearest	1	1	1.49e-14	nearest(rs9971770)	TRUE
LOC100507477	1	nearest	1	1	2.86e-09	nearest(rs9385897)	TRUE
LOC101926966	1	nearest	1	1	4.95e-11	nearest(rs4471862)	TRUE
LOC101927269	1	nearest	1	1	2.25e-11	nearest(rs10270183)	TRUE
LOC101928812	1	nearest	1	1	0.000137	nearest(rs6485621)	TRUE
LOC101929719	1	nearest	1	1	2.32e-09	nearest(rs249616)	TRUE
LOC102467146	1	nearest	5	3	9.78e-164	nearest(rs17767419,rs7203756,rs562609617,rs138272358,rs3813579)	TRUE
LOC102723854	1	nearest	1	1	4.26e-10	nearest(rs4608578)	TRUE
LOH12CR1	1	nearest	1	1	1.27e-07	nearest(rs10772558)	TRUE
LRP6	1	PoPs	1	1	1.27e-07	PoPs(rs10772558)	TRUE
LYZ	1	PoPs	1	0	1.78e-10	PoPs(rs10748128)	TRUE
MAD1L1	1	PoPs	1	0	3.54e-15	PoPs(rs4719486)	TRUE
MAF	1	PoPs	5	3	9.78e-164	PoPs(rs17767419,rs7203756,rs562609617,rs138272358,rs3813579)	FALSE
MAL	1	eQTL	1	0	1.27e-21	eQTL(rs3184504)	TRUE
MAP2K6	1	nearest	1	1	3.17e-09	nearest(rs333933)	TRUE
MARK4	1	nearest	1	1	1.3e-07	nearest(rs117955557)	TRUE
MARVELD2	1	PoPs	1	1	4.41e-08	PoPs(rs28431145)	TRUE
MC2R	1	rare_disease	1	1	6.38e-15	rare_disease(rs72882497)	TRUE
MCCD1	1	rare_variant	1	0	8.97e-39	rare_variant(rs2524118)	TRUE
MCM8	1	PoPs	1	1	3.81e-19	PoPs(rs237103)	TRUE
ME3	1	eQTL	1	0	1.11e-23	eQTL(rs199439)	TRUE
MFHAS1	1	PoPs	1	1	1.35e-12	PoPs(rs4537305)	TRUE
MFSD6	1	nearest	1	1	2.39e-11	nearest(rs7721)	TRUE
MINOS1-NBL1	1	nearest	1	0	3.97e-16	nearest(rs60206411)	TRUE
MIR181A1HG	1	nearest	1	1	1.67e-09	nearest(rs1275169)	TRUE
MIR193B	1	nearest	1	0	5.08e-28	nearest(rs30234)	TRUE
MIR4660	1	nearest	1	1	1.35e-12	nearest(rs4537305)	TRUE
MIR548F3	1	nearest	2	1	2.03e-19	nearest(rs519709,rs72738861)	TRUE
MIR5702	1	nearest	1	1	1.07e-08	nearest(rs17198582)	TRUE
MIR7-2	1	nearest	1	1	0.000168	nearest(rs12908273)	TRUE
MKL2	1	PoPs	1	0	5.08e-28	PoPs(rs30234)	TRUE
MLEC	1	mouse_KO	1	1	4.32e-10	mouse_KO(rs2393717)	TRUE
MLKL	1	eQTL	1	0	1.27e-21	eQTL(rs3184504)	TRUE
MSRB2	1	eQTL	1	0	1.27e-21	eQTL(rs3184504)	TRUE
MTSS1	1	eQTL	1	0	1.27e-21	eQTL(rs3184504)	TRUE
MTX1	1	eQTL	1	0	1.27e-21	eQTL(rs3184504)	TRUE
MX1	1	eQTL	1	0	1.11e-23	eQTL(rs199439)	TRUE
MYEF2	1	eQTL	1	0	1.11e-23	eQTL(rs199439)	TRUE
NBL1	1	PoPs	4	1	8.01e-195	PoPs(rs10458381,rs12409301,rs10799824,rs60206411)	FALSE
NFATC2	1	eQTL	1	0	2.54e-60	eQTL(rs9910864)	TRUE
NFRKB	1	PoPs	1	1	2.27e-11	PoPs(rs1940109)	TRUE
NHEJ1	1	nearest	1	0	3.84e-16	nearest(rs11679511)	TRUE
NINJ2	1	PoPs	2	0	1.14e-48	PoPs(rs7955258,rs141336511)	TRUE
NKX2-1-AS1	1	nearest	1	1	2.24e-11	nearest(rs12892248)	TRUE
NKX2-8	1	nearest	1	1	3.95e-06	nearest(rs1007731)	TRUE
NLRC5	1	eQTL	1	0	1.27e-21	eQTL(rs3184504)	TRUE
NOD2	1	eQTL	1	0	1.27e-21	eQTL(rs3184504)	TRUE
NSMAF	1	eQTL	1	0	1.27e-21	eQTL(rs3184504)	TRUE
NUMB	1	eQTL	1	0	1.27e-21	eQTL(rs3184504)	TRUE
OBFC1	1	eQTL	1	0	1.27e-21	eQTL(rs3184504)	TRUE
OPA1	1	rare_disease	1	1	0.000441	rare_disease(rs6787136)	TRUE
OTOF	1	eQTL	1	0	1.27e-21	eQTL(rs3184504)	TRUE
OXNAD1	1	eQTL	1	0	1.27e-21	eQTL(rs3184504)	TRUE
P2RY14	1	eQTL	1	0	1.27e-21	eQTL(rs3184504)	TRUE
PARP3	1	eQTL	1	0	1.11e-23	eQTL(rs199439)	TRUE
PDCD1	1	eQTL	1	0	1.51e-17	eQTL(rs9889262)	TRUE
PDPK1	1	PoPs	1	1	5.42e-11	PoPs(rs12149789)	TRUE
PFKM	1	eQTL	1	0	1.11e-23	eQTL(rs199439)	TRUE
PHF3	1	PoPs	1	1	2.95e-09	PoPs(rs2800049)	TRUE
PHOSPHO1	1	eQTL	1	0	1.27e-21	eQTL(rs3184504)	TRUE
PIK3IP1	1	eQTL	1	0	1.48e-16	eQTL(rs2232176)	TRUE
PIK3R1	1	eQTL	1	0	1.27e-21	eQTL(rs3184504)	TRUE
PJA1	1	nearest	1	1	4.69e-09	nearest(rs62606710)	TRUE
PLA2G3	1	nearest	1	0	1.48e-16	nearest(rs2232176)	TRUE
PLEKHG4	1	eQTL	1	0	1.11e-23	eQTL(rs199439)	TRUE
PLXDC1	1	eQTL	1	0	1.51e-17	eQTL(rs9889262)	TRUE
PMS2	1	rare_disease	1	1	4.3e-08	rare_disease(rs3750040)	TRUE
POLD3	1	eQTL	1	0	1.27e-21	eQTL(rs3184504)	TRUE
POLR1C	1	rare_disease	5	1	6.59e-168	rare_disease(rs10223666,rs9472137,rs35578578,rs34046483,rs66760320)	TRUE
PPARG	1	PoPs	3	2	2.89e-48	PoPs(rs144186992,rs307600,rs1661583)	TRUE
PPP6R1	1	eQTL	1	0	4.43e-15	eQTL(rs10413828)	TRUE
PRDM11	1	nearest	2	2	0.000179	nearest(rs2863154,rs7125368)	FALSE
PRKCA	1	PoPs	1	0	2.19e-18	PoPs(rs1801690)	TRUE
PRRC2B	1	PoPs	1	1	1.44e-08	PoPs(rs7049011)	TRUE
PSMB7	1	PoPs	1	0	5.01e-24	PoPs(rs7853472)	FALSE
PSME2	1	eQTL	1	0	1.27e-21	eQTL(rs3184504)	TRUE
PTPDC1	1	eQTL	1	0	1.11e-23	eQTL(rs199439)	TRUE
PTPRC	1	PoPs	1	1	1.67e-09	PoPs(rs1275169)	TRUE
PURA	1	PoPs	1	1	2.32e-09	PoPs(rs249616)	TRUE
PXDNL	1	PoPs	1	1	1.44e-08	PoPs(rs2102727)	TRUE
R3HCC1	1	PoPs	1	0	4.98e-36	PoPs(rs56009477)	TRUE
RAB20	1	nearest	1	0	9.31e-11	nearest(rs9521824)	TRUE
RAC1	1	PoPs	1	1	4.3e-08	PoPs(rs3750040)	TRUE
RAPGEF1	1	nearest	1	1	1.44e-08	nearest(rs7049011)	TRUE
RAPGEF3	1	nearest	1	1	1.13e-10	nearest(rs11830537)	TRUE
RARB	1	nearest	2	2	1.06e-09	nearest(rs7614721,rs113313452)	TRUE
RASA3	1	nearest	1	1	3.59e-08	nearest(rs9525255)	TRUE
RASAL2	1	eQTL	1	0	8.23e-101	eQTL(rs116909374)	TRUE
REC8	1	eQTL	1	0	1.11e-23	eQTL(rs199439)	TRUE
RELB	1	PoPs	1	1	1.3e-07	PoPs(rs117955557)	TRUE
RGL4	1	eQTL	1	0	1.27e-21	eQTL(rs3184504)	TRUE
RNASEH2B	1	rare_disease	1	1	3.05e-15	rare_disease(rs978332)	TRUE
RNF165	1	eQTL	1	0	1.27e-21	eQTL(rs3184504)	TRUE
RP11-366L20.2	1	eQTL	1	1	1.49e-14	eQTL(rs9971770)	TRUE
RPL28	1	PoPs	1	0	4.43e-15	PoPs(rs10413828)	TRUE
RPUSD2	1	nearest	1	1	3.33e-20	nearest(rs1058734)	TRUE
RRP12	1	eQTL	1	0	1.27e-21	eQTL(rs3184504)	TRUE
RXFP2	1	PoPs	1	1	2.41e-08	PoPs(rs634884)	TRUE
S100A4	1	eQTL	1	0	1.27e-21	eQTL(rs3184504)	TRUE
SAMD8	1	PoPs	1	1	3.54e-09	PoPs(rs6480781)	TRUE
SCD	1	eQTL	1	1	1.82e-08	eQTL(rs2229738)	TRUE
SCNN1B	1	nearest	1	1	1.27e-08	nearest(rs7203093)	TRUE
SCNN1G	1	PoPs	1	1	1.27e-08	PoPs(rs7203093)	TRUE
SDC4	1	PoPs	1	1	5.55e-08	PoPs(rs973446)	TRUE
SDHD	1	rare_disease	1	1	2.93e-09	rare_disease(rs643506)	TRUE
SEC23B	1	rare_disease	1	1	8.84e-09	rare_disease(rs6075337)	TRUE
SERPINE2	1	eQTL	1	0	1.27e-21	eQTL(rs3184504)	TRUE
SERPING1	1	PoPs	1	1	1.49e-13	PoPs(rs61886978)	TRUE
SGK223	1	nearest	1	0	2.79e-24	nearest(rs2921053)	TRUE
SLC20A1	1	eQTL	1	0	1.27e-21	eQTL(rs3184504)	TRUE
SLC22A17	1	eQTL	1	0	1.27e-21	eQTL(rs3184504)	TRUE
SLC23A3	1	eQTL	1	0	3.84e-16	eQTL(rs11679511)	TRUE
SLC43A3	1	nearest	1	1	1.49e-13	nearest(rs61886978)	TRUE
SLMAP	1	PoPs	1	1	1.71e-08	PoPs(rs9844780)	TRUE
SNX1	1	eQTL	1	1	3.04e-08	eQTL(rs4622459)	TRUE
SPRY2	1	PoPs	1	1	2.42e-13	PoPs(rs9545290)	TRUE
SRBD1	1	eQTL	1	0	1.27e-21	eQTL(rs3184504)	TRUE
SRD5A3	1	rare_disease	1	1	1.32e-05	rare_disease(rs1458831)	TRUE
STAT1	1	rare_disease	1	1	2.39e-11	rare_disease(rs7721)	TRUE
STK25	1	PoPs	1	0	9.21e-19	PoPs(rs13393394)	TRUE
STKLD1	1	nearest	1	1	0.000388	nearest(rs3124747)	TRUE
SUCLA2	1	eQTL	1	0	1.11e-23	eQTL(rs199439)	TRUE
SURF1	1	eQTL	1	1	0.000677	eQTL(rs491105)	TRUE
SURF6	1	nearest	3	3	0.000296	nearest(rs493126,rs491105,rs76096071)	TRUE
SUSD3	1	eQTL	1	0	1.27e-21	eQTL(rs3184504)	TRUE
SYN2	1	nearest	3	2	2.89e-48	nearest(rs144186992,rs307600,rs1661583)	FALSE
TBC1D24	1	rare_disease	1	1	5.42e-11	rare_disease(rs12149789)	TRUE
TBCD	1	PoPs	1	1	4.44e-09	PoPs(rs9898189)	TRUE
TCP11L2	1	eQTL	1	0	1.27e-21	eQTL(rs3184504)	TRUE
TESPA1	1	eQTL	1	0	1.27e-21	eQTL(rs3184504)	TRUE
THRB	1	rare_disease	1	1	1.24e-09	rare_disease(rs7614721)	FALSE
TIMM10	1	eQTL	1	0	1.27e-21	eQTL(rs3184504)	TRUE
TM4SF4	1	nearest	1	0	8.25e-20	nearest(rs13075906)	TRUE
TMEM194B	1	eQTL	1	1	2.39e-11	eQTL(rs7721)	TRUE
TMEM204	1	eQTL	1	0	1.27e-21	eQTL(rs3184504)	TRUE
TMEM43	1	eQTL	1	0	1.27e-21	eQTL(rs3184504)	TRUE
TMEM86B	1	nearest	1	0	4.43e-15	nearest(rs10413828)	TRUE
TMX4	1	eQTL	1	0	1.27e-21	eQTL(rs3184504)	TRUE
TNS3	1	nearest	1	0	5.3e-26	nearest(rs700750)	TRUE
TOP2B	1	PoPs	1	1	1.06e-09	PoPs(rs113313452)	TRUE
TP53INP2	1	eQTL	1	0	1.27e-21	eQTL(rs3184504)	TRUE
TRA2B	1	PoPs	5	4	1.12e-45	PoPs(3:185505520_C_CA,rs13100823,3:185514352_C_CAAAA,rs144346724,rs34782298)	TRUE
TRAK1	1	eQTL	1	0	1.27e-21	eQTL(rs3184504)	TRUE
TRDMT1	1	eQTL	1	0	1.11e-23	eQTL(rs199439)	TRUE
TRIM8	1	eQTL	1	0	1.27e-21	eQTL(rs3184504)	TRUE
TRIP13	1	rare_disease	1	1	1.91e-17	rare_disease(rs440225)	TRUE
TTC21A	1	eQTL	1	0	1.27e-21	eQTL(rs3184504)	TRUE
TTC27	1	eQTL	1	0	1.11e-23	eQTL(rs199439)	TRUE
TUBA1A	1	eQTL	1	0	1.27e-21	eQTL(rs3184504)	TRUE
TXK	1	eQTL	1	0	1.27e-21	eQTL(rs3184504)	TRUE
VDR	1	PoPs	1	1	1.13e-10	PoPs(rs11830537)	TRUE
VSIG10	1	eQTL	1	0	1.27e-21	eQTL(rs3184504)	TRUE
WFDC2	1	nearest	1	1	5.55e-08	nearest(rs973446)	TRUE
WNK1	1	PoPs	3	3	3.19e-29	PoPs(rs10047662,rs2005842,rs149363012)	TRUE
WSB2	1	eQTL	1	0	1.27e-21	eQTL(rs3184504)	TRUE
YWHAQ	1	eQTL	1	0	1.27e-21	eQTL(rs3184504)	TRUE
ZBTB10	1	nearest	1	1	2.96e-11	nearest(rs406079)	TRUE
ZBTB34	1	nearest	1	1	8.53e-09	nearest(rs12235895)	TRUE
ZBTB42	1	eQTL	1	0	2.01e-46	eQTL(rs2494734)	TRUE
ZC3H4	1	nearest	1	1	2.39e-09	nearest(rs3810291)	TRUE
ZNF362	1	eQTL	1	1	1.13e-10	eQTL(rs11554674)	TRUE
ZNF493	1	nearest	1	1	2.62e-08	nearest(rs148709337)	TRUE
ZNF503	1	nearest	1	1	3.54e-09	nearest(rs6480781)	TRUE
ZNF652	1	nearest	1	0	1.51e-17	nearest(rs9889262)	TRUE
ZNF683	1	eQTL	1	0	1.27e-21	eQTL(rs3184504)	TRUE
ZNF704	1	PoPs	1	1	2.96e-11	PoPs(rs406079)	TRUE

## Sheet: Supplementary Data 4
Supplementary Data 4 - Previously reported genes
Reported_gene	Reference
AADAT	Teumer et al. PMID:30367059; Taylor et al. PMID:25743335
ABO	Taylor et al. PMID:25743335
ADCY9	Zhou et al. PMID:32769997
AKT1	Zhou et al. PMID:32769997
APOH	Zhou et al. PMID:32769997
B4GALNT3	Zhou et al. PMID:32769997
B4GALT6	Taylor et al. PMID:25743335
BMP2	Zhou et al. PMID:32769997
BOK	Zhou et al. PMID:32769997
C9orf92	Teumer et al. PMID:30367059
CAPZB	Zhou et al. PMID:32769997
CORO2A	Zhou et al. PMID:32769997
DIO2	Zhou et al. PMID:32769997
DIRC3	Porcu et al. PMID:23408906
ELK3	Zhou et al. PMID:32769997
FAM109A	Zhou et al. PMID:32769997
FOXA2	Zhou et al. PMID:32769997; Teumer et al. PMID:30367059
FOXE1	Zhou et al. PMID:32769997; Taylor et al. PMID:25743335
GADD45A	Zhou et al. PMID:32769997
GLIS3	Porcu et al. PMID:23408906
GNG12	Zhou et al. PMID:32769997
IGF2BP2	Teumer et al. PMID:30367059
IGFBP5	Zhou et al. PMID:32769997
INSR	Zhou et al. PMID:32769997
ITPK1	Porcu et al. PMID:23408906
KIAA1267	Zhou et al. PMID:32769997
LINC01467	Zhou et al. PMID:32769997
LOXL2	Zhou et al. PMID:32769997
LPP	Zhou et al. PMID:32769997
MAF	Zhou et al. PMID:32769997
MAL2	Zhou et al. PMID:32769997
MBIP	Porcu et al. PMID:23408906
NBL1	Zhou et al. PMID:32769997
NEK6	Teumer et al. PMID:30367059
NFIA	Zhou et al. PMID:32769997
NKX2-3	Teumer et al. PMID:30367059
NR3C2	Zhou et al. PMID:32769997; Taylor et al. PMID:25743335
NRG1	Taylor et al. PMID:25743335
NRXN3	Zhou et al. PMID:32769997
PD8EB	Teumer et al. PMID:30367059
PDE10A	Teumer et al. PMID:30367059
PDE8B	Taylor et al. PMID:25743335
PPP1R3B	Zhou et al. PMID:32769997
PRDM11	Teumer et al. PMID:30367059
PSMB7	Teumer et al. PMID:30367059
PTPRS	Zhou et al. PMID:32769997
RP11-116N8.1	Teumer et al. PMID:30367059
SASH1	Zhou et al. PMID:32769997
SH2B3	Zhou et al. PMID:32769997
SLC25A37	Teumer et al. PMID:30367059
SOX9	Zhou et al. PMID:32769997
SPATA13	Zhou et al. PMID:32769997
STON2	Zhou et al. PMID:32769997
SYN2	Taylor et al. PMID:25743335
TG	Zhou et al. PMID:32769997
TGFB2	Zhou et al. PMID:32769997
THRB	Medici et al. PMID:21367965; Peeters et al. PMID: 12788902
TPO	Teumer et al. PMID:30367059
TSHR	Zhou et al. PMID:32769997
TTR	Taylor et al. PMID:25743335
VAV3	Porcu et al. PMID:23408906
VEGFA	Zhou et al. PMID:32769997
VEGFC	Zhou et al. PMID:32769997
WNT3	Teumer et al. PMID:30367059
WNT4	Zhou et al. PMID:32769997
ZBED3	Zhou et al. PMID:32769997
ZFP36L2	Zhou et al. PMID:32769997

## Sheet: Supplementary Data 5
Supplementary Data 5 - Associations with clinical thyroid phenotypes and smoking behaviour phenotypes reported by GSCAN
Associations between the 257 sentinel variants available in UK Biobank (three sentinel variants were only available in the Zhou et al study) and thyroxine (T4) levels or clinical thyroid diseases: hypothyroidism, hyperthyroidism, thyroid cancer, and other non-cancer thyroid diseases. Also shown are epidemiological associations with hypothyroidism due to medication defined using phecode 244.1 - th…
N_cases: T4 = 62,682; hypothyroidism = 29,550; hyperthyroidism = 5549; thyroid cancer = 624; other = 1233; secondary hypothyroidism = 2202
Association meets a Bonferroni threshold for 257 tests (0.05/257 = 1.95x10-4), clinical thyroid phenotypes only
Association meets a Bonferroni threshold for 246 tests (0.05/246 = 2.03x10-4), GSCAN lookup only
Association meets a genome-wide Bonferroni threshold of 5x10-8
Two-sided statistical tests were performed using logistic regression (binary phenotypes) or linear regression (quantitative traits)
								Associations adjusted for age, genotyping array and first 10 principal components of ancestry																		Age of smoking initiation				Average number of cigarettes smoked per day				Smoking cessation (current smoker versus former smoker)				Smoking initiation (smoker versus non-smoker)
sentinel	chromosome	pos_GRCh37	effect_allele	other_allele	effect_size_gwas	se_gwas	p_value_gwas	beta_t4	se_t4	p_t4	beta_hypo	se_hypo	p_hypo	beta_hyper	se_hyper	p_hyper	beta_cancer	se_cancer	p_cancer	beta_other	se_other	p_other	beta_hypo2y	se_hypo2y	p_hypo2y	beta_AgeSmk	se_AgeSmk	p_AgeSmk	N_AgeSmk	beta_CigDay	s_CigDay	p_CigDay	N_CigDay	beta_SmkCes	se_SmkCes	p_SmkCes	N_SmkCes	beta_SmkInit	se_SmkInit	p_SmkInit	N_SmkInit
rs17777295	1	1992977	T	G	0.0233	0.0042	2.78e-08	0.003168	0.006702	0.636439	0.017955	0.010355	0.082939	0.010513	0.022873	0.645769	-0.05683	0.068821	0.408929	-0.0348	0.04884	0.476129	0.007614	0.036178	0.833306	-0.00038	0.003	0.897	318461	0.00439	0.003	0.129	321140	0.00648	0.003	0.0142	382944	0.00267	0.002	0.152203	772991
rs6669935	1	16358685	C	G	0.0196	0.0031	2.71e-10	-0.01184	0.005689	0.037467	0.027104	0.008773	0.002004	-0.0122	0.019396	0.529456	-0.02759	0.057447	0.631071	-0.0093	0.041109	0.821098	-0.00761	0.030671	0.804102	-0.00017	0.003	0.946498	321434	-0.00207	0.002	0.409	324557	-0.00091	0.002	0.691	386359	0.000155	0.002	0.922	805431
rs10458381	1	19769243	T	C	0.0705	0.0032	1.14e-107	-0.02461	0.005877	2.83e-05	0.061383	0.009041	1.13e-11	-0.08692	0.020346	1.94e-05	-0.05916	0.059986	0.324006	-0.19101	0.043838	1.32e-05	-0.11016	0.03232	0.000654	0.00232	0.003	0.377185	321434	-0.00115	0.003	0.65978	324557	0.00268	0.002	0.263036	386359	-0.00168	0.002	0.31	805431
rs12409301	1	19774715	A	G	-0.057	0.0034	4.03e-62	0.023921	0.00637	0.000173	-0.04047	0.009924	4.53e-05	0.074957	0.021382	0.000455	0.00654	0.064143	0.918788	0.084503	0.045149	0.061255	0.068956	0.033786	0.041257	-0.00275	0.003	0.326929	321434	-0.00162	0.003	0.562564	324557	-0.00105	0.003	0.681216	386359	9.4e-05	0.002	0.958	805431
rs10799824	1	19841174	A	G	-0.1241	0.0042	8.01e-195	0.044808	0.007789	8.82e-09	-0.08089	0.012284	4.54e-11	0.165307	0.025147	4.91e-11	0.039325	0.077279	0.610845	0.165764	0.05326	0.001856	0.193069	0.039304	9e-07	-0.00365	0.003	0.291667	321434	-0.00578	0.003	0.092823	324557	-0.00447	0.003	0.157	386359	0.00272	0.002	0.214	805431
rs60206411	1	19966039	T	C	-0.0294	0.0036	3.97e-16	-0.0011	0.006653	0.868212	-0.0419	0.010362	5.26e-05	0.01528	0.022581	0.498631	0.046513	0.066111	0.481704	0.028822	0.047529	0.544241				-0.00162	0.003	0.585865	321434	-0.00228	0.003	0.439063	324557	-0.00684	0.003	0.0112	386359	-0.00071	0.002	0.705	805431
rs12743883	1	22513011	A	G	-0.025	0.0032	2.81e-15	0.007274	0.005895	0.217267	-0.03639	0.009097	6.33e-05	0.00125	0.02	0.950162	0.068657	0.058694	0.242101	-0.02376	0.042526	0.576286	0.039058	0.031444	0.214183	0.00356	0.003	0.161742	321434	-0.00398	0.003	0.116	324557	-0.00056	0.002	0.809	386359	0.00311	0.002	0.0532	805431
rs11554674	1	33790496	A	G	0.0229	0.0035	1.13e-10	-0.01073	0.006536	0.10079	0.013593	0.01004	0.175784	-0.02581	0.022354	0.248178	-0.02211	0.066075	0.737911	-0.03729	0.047719	0.43456	-0.0398	0.035448	0.261576	-0.00192	0.003	0.514	321434	-0.00957	0.003	0.00106	324557	-0.00382	0.003	0.154097	386359	-0.00065	0.002	0.727	805431
rs77303590	1	48865121	T	C	0.0725	0.0099	1.93e-13	-0.00452	0.017406	0.79504	0.054257	0.026374	0.039666	0.032515	0.058502	0.57835	0.020147	0.174268	0.907961	-0.18439	0.13775	0.180699	-0.11553	0.099242	0.244369	-0.0136	0.008	0.0936	321434	0.00586	0.008	0.469	323872	0.00642	0.007	0.385	383473	0.00254	0.005	0.622	800208
rs1398868	1	51319346	T	C	0.0373	0.0033	1.6e-29	-0.02258	0.006041	0.000186	0.024245	0.009368	0.009652	-0.06929	0.020356	0.000665	-0.03138	0.060592	0.604554	-0.06304	0.043213	0.144621	-0.04489	0.032303	0.164675	-0.00083	0.003	0.7618	321434	0.0109	0.003	6.36e-05	324557	0.000476	0.002	0.847945	386359	0.00395	0.002	0.0218	805431
rs12855	1	51440093	T	C	0.0366	0.0053	3.77e-12	-0.0076	0.009971	0.446099	0.004951	0.015242	0.745315	-0.03672	0.034215	0.28323	-0.05597	0.101967	0.583076	-0.12718	0.075135	0.090516	-0.0611	0.054462	0.261912	-0.00112	0.004	0.798549	321434	-0.00442	0.004	0.306	324557	-0.00786	0.004	0.048735	386359	-0.00808	0.003	0.00354	805431
rs334713	1	61622287	A	C	-0.158	0.0072	2.96e-106	0.042216	0.013518	0.001791	-0.08991	0.0217	3.42e-05	0.184812	0.042777	1.56e-05	0.40655	0.114455	0.000382	0.307522	0.085612	0.000328	0.315467	0.06387	7.84e-07	0.0019	0.006	0.747453	321434	-0.00117	0.006	0.841	324557	0.00206	0.005	0.704	386359	-0.0036	0.004	0.343	805431
rs622474	1	66743284	A	G	0.0188	0.0031	2.35e-09	-0.004	0.005786	0.489201	0.007998	0.008941	0.37101	-0.01445	0.019778	0.464953	0.102659	0.057791	0.075671	-0.03981	0.042106	0.344433	-0.0013	0.031211	0.966838	0.00253	0.003	0.325	321434	-0.00095	0.003	0.709	324557	0.00164	0.002	0.485	386359	-0.00226	0.002	0.17	780334
rs7419	1	68167491	T	C	-0.03	0.003	6.15e-23	0.004504	0.005667	0.426766	-0.01079	0.008745	0.217452	0.015647	0.019322	0.418055	-0.00127	0.057075	0.982261	-0.04719	0.040781	0.247182	0.019886	0.030512	0.514563	0.00382	0.002	0.126441	321434	-0.00026	0.002	0.916	324557	-0.00042	0.002	0.854	386359	-0.00286	0.002	0.070114	805431
rs6583048	1	108313258	T	C	0.0322	0.0037	5.72e-18	-0.01679	0.006979	0.016136	0.075641	0.011018	6.63e-12	0.006125	0.023901	0.797734	-0.13965	0.067669	0.039046	-0.06374	0.049401	0.196935	-0.01778	0.037502	0.635393	-0.00558	0.003	0.0726	321434	0.00404	0.003	0.191258	324557	0.00542	0.003	0.055275	386359	-0.00114	0.002	0.561	805431
rs78499451	1	108359789	T	C	-0.1168	0.0054	3.64e-102	0.015792	0.0098	0.10709	-0.23311	0.014192	1.26e-60	-0.02763	0.033325	0.406955	0.308662	0.114371	0.006959	-0.09666	0.069569	0.164694	-0.06383	0.05218	0.221257	-0.0058	0.004	0.175	321434	-0.00617	0.004	0.147599	324557	-0.00375	0.004	0.33896	386359	-0.00622	0.003	0.0219	805431
rs11204752	1	150958133	T	C	0.0176	0.0031	9.48e-09	0.00378	0.005645	0.503186	0.040969	0.008727	2.68e-06	0.008891	0.019259	0.644322	-0.08635	0.057061	0.130223	-0.04995	0.040795	0.220778	-0.0107	0.030441	0.725165	0.000905	0.002	0.716888	321434	0.00496	0.002	0.046	324557	0.00037	0.002	0.871	386359	0.00189	0.002	0.230611	805431
rs1275169	1	198901697	T	G	0.0191	0.0032	1.67e-09	0.000724	0.00584	0.901386	0.048772	0.009007	6.14e-08	0.005814	0.019962	0.770847	-0.03564	0.059406	0.548514	-0.01575	0.04244	0.710543				-0.00327	0.003	0.210108	321434	-0.00078	0.003	0.763	324557	-0.00407	0.002	0.087742	386359	0.00605	0.002	0.00024	805431
rs2629641	1	207184500	T	C	0.0247	0.0033	3.6e-14	-0.00734	0.00596	0.217911	0.042668	0.009177	3.33e-06	-0.01934	0.020418	0.343544	-0.04573	0.060692	0.451171	-0.02081	0.04322	0.630182	-0.01532	0.032245	0.634793	-0.00342	0.003	0.193837	321434	0.00393	0.003	0.134	324557	0.000504	0.002	0.834	386359	0.00462	0.002	0.00547	805431
rs519709	1	218654734	A	G	-0.0283	0.0031	2.03e-19	-0.00069	0.005776	0.90547	0.039598	0.008958	9.86e-06	0.066004	0.01984	0.000879	0.189594	0.059604	0.001468	0.133156	0.042298	0.001643	0.129902	0.031581	3.9e-05	-0.00161	0.003	0.526218	321434	0.00258	0.003	0.308	324557	-0.00226	0.002	0.330272	386359	0.000901	0.002	0.575139	805431
rs72738861	1	218693812	T	C	0.0336	0.0073	3.56e-06	-0.00839	0.013397	0.531369	-0.09415	0.021242	9.32e-06	-0.07426	0.046762	0.112267	-0.44402	0.162939	0.006429	-0.12652	0.101056	0.210582	-0.29033	0.081237	0.000352	0.000103	0.006	0.986	321434	0.00603	0.006	0.292332	324557	0.000474	0.005	0.927506	386359	-0.0024	0.004	0.504	805431
rs10926981	1	243451405	A	C	-0.0166	0.0031	6.48e-08	0.008506	0.005644	0.131821	-0.00198	0.008722	0.820105	0.075819	0.019207	7.9e-05	0.138059	0.056721	0.014932	0.021731	0.04078	0.594115	0.051627	0.030331	0.088732	0.00251	0.002	0.315	321434	-0.00193	0.002	0.437	324557	-0.00039	0.002	0.864	386359	-0.00049	0.002	0.755	805431
rs11694732	2	1408350	C	G	0.0244	0.0031	3.53e-15	-0.02272	0.005716	7.06e-05	0.098403	0.008781	3.79e-29	-0.06027	0.019608	0.002112	-0.03955	0.05798	0.495194	-0.04505	0.041523	0.277901	-0.03986	0.030986	0.198305	-0.00236	0.003	0.350282	323386	-0.00396	0.003	0.115	326497	0.00202	0.002	0.381	388313	0.000441	0.002	0.783	805431
rs4471862	2	15958795	A	G	-0.0214	0.0033	4.95e-11	0.016563	0.00595	0.005378	0.007018	0.009181	0.444599	0.073897	0.020057	0.000229	0.065179	0.059432	0.272771	-0.01637	0.043193	0.70475				0.00381	0.003	0.154	323386	0.00167	0.003	0.53	326497	0.00268	0.002	0.27	388313	-0.00058	0.002	0.732	805431
rs62114518	2	16438041	T	G	-0.0183	0.0035	1.68e-07	0.001979	0.006002	0.741576	0.008605	0.009254	0.352454	0.015976	0.020389	0.433291	0.014786	0.060341	0.806427	0.009779	0.043378	0.821647				-0.00229	0.003	0.439987	270160	-0.00847	0.003	0.00395	275230	0.00121	0.003	0.646	341132	-0.00028	0.002	0.874909	723237
rs11883694	2	26057761	A	G	0.0817	0.0085	6.49e-22	-0.02175	0.015868	0.17052	0.054605	0.024032	0.023076	-0.11087	0.056919	0.051434	-0.21185	0.177167	0.231786	0.006527	0.114006	0.954343	-0.19896	0.094013	0.034323	-0.00312	0.007	0.666082	323386	-0.00784	0.007	0.273	326497	0.00675	0.006	0.299	388313	-0.00049	0.005	0.914	805431
rs4608578	2	43252849	A	C	-0.0193	0.0031	4.26e-10	0.000221	0.005638	0.968685	-0.02853	0.008733	0.001088	0.027943	0.019258	0.146795	0.082849	0.056971	0.145883	0.004097	0.040783	0.919985	0.06025	0.030449	0.04785	8.9e-05	0.002	0.971424	323386	0.00373	0.002	0.132	326497	-0.00428	0.002	0.0591	388313	-0.0028	0.002	0.075682	805431
rs7568365	2	43638855	T	C	0.0401	0.0032	6.9e-36	-0.01078	0.006021	0.07329	0.02168	0.009324	0.020059	-0.0245	0.020427	0.230355	0.069429	0.061409	0.258224	0.010903	0.04346	0.801913	-0.00884	0.032369	0.784676	-0.0035	0.003	0.183664	323386	0.0034	0.003	0.195	326497	-8.3e-05	0.002	0.973	388313	0.00107	0.002	0.519932	805431
rs147058129	2	43660486	T	C	-0.0538	0.0104	2.59e-07	0.00401	0.018851	0.83154	-0.01046	0.028613	0.714687	-0.12425	0.066625	0.062187	-0.32299	0.217009	0.136656	0.096529	0.126683	0.446078	0.024818	0.097959	0.799997	0.00178	0.008	0.831004	323386	-0.00998	0.008	0.227	325812	0.000684	0.008	0.928	388313	-0.0027	0.005	0.61102	805431
rs3732310	2	152394534	T	G	0.021	0.0032	3.01e-11	-0.0024	0.005835	0.681181	0.015617	0.008984	0.082177	-0.03295	0.01994	0.098411	0.065512	0.058291	0.261064	-0.0266	0.042312	0.529519	-0.0062	0.031393	0.843485	-0.00178	0.003	0.488769	323386	0.00665	0.003	0.009417	326497	0.00265	0.002	0.259	388313	0.00614	0.002	0.000166	805431
rs62174426	2	169555804	A	G	0.0756	0.008	5.3e-21	-0.03861	0.014954	0.009833	0.042446	0.023254	0.067952	0.087811	0.052542	0.094672	-0.02068	0.147529	0.888512	-0.00363	0.106868	0.972893	0.055271	0.081631	0.498354	-0.0102	0.007	0.123	323386	0.00668	0.007	0.31	326497	0.0054	0.006	0.368	388313	0.00167	0.004	0.687	805431
rs79757984	2	169631621	A	G	-0.0902	0.0135	2.19e-11	-0.02005	0.021673	0.35499	-0.02725	0.032938	0.408137	-0.06146	0.071474	0.38982	0.025696	0.220593	0.907268	0.265617	0.176478	0.132299	-0.11571	0.110279	0.294047	-0.00423	0.01	0.685	323386	0.00776	0.01	0.455	325812	0.0122	0.009	0.191	385427	-0.00012	0.006	0.986	800160
rs7721	2	191366579	T	G	0.0218	0.0033	2.39e-11	-0.00412	0.00605	0.49617	0.057726	0.00939	7.85e-10	-0.05476	0.020363	0.007165	0.005292	0.060732	0.930562	-0.0696	0.042966	0.105278				-0.00121	0.003	0.647589	323386	0.00657	0.003	0.013	326497	0.00614	0.002	0.0114	388313	-0.00221	0.002	0.188711	805431
rs6711608	2	217614083	T	C	-0.0971	0.0042	1.34e-115	0.022988	0.007913	0.003673	-0.0233	0.012336	0.058894	0.069246	0.026414	0.008753	0.023685	0.079223	0.764969	0.073758	0.055626	0.184849	0.140308	0.040697	0.000566	0.00915	0.003	0.00664	318677	-0.00041	0.003	0.903375	321676	0.00353	0.003	0.255	383398	-0.00233	0.002	0.281	796935
rs57866041	2	217616484	G	GT	-0.0966	0.0057	6.52e-65	0.022726	0.007912	0.004077	-0.02247	0.012333	0.068465	0.067163	0.026432	0.011054	0.027608	0.07911	0.727101	0.075369	0.055582	0.175096	0.142128	0.040671	0.000475	0.00841	0.004	0.0284	245527	-0.00324	0.004	0.404008	241890	-0.00471	0.004	0.189	290912	0.000595	0.002	0.808	622130
rs1861630	2	217616804	T	C	-0.0967	0.0042	5.56e-115	0.023042	0.007892	0.003503	-0.02268	0.012298	0.065171	0.066222	0.026367	0.012018	0.017119	0.079182	0.828839	0.070557	0.055538	0.203932	0.139676	0.040599	0.000581	0.00925	0.003	0.00601	318677	-0.00027	0.003	0.935654	321676	0.00423	0.003	0.174	383398	-0.0024	0.002	0.266	796935
rs1861628	2	217628430	A	G	-0.0954	0.0034	1.93e-170	0.021903	0.006386	0.000604	-0.0301	0.009922	0.002417	0.05317	0.021516	0.013465	0.034092	0.063804	0.593118	0.065269	0.045305	0.149687	0.140086	0.033322	2.62e-05	0.0096	0.003	0.000538	318677	0.00167	0.003	0.546062	321676	0.0032	0.003	0.207	383398	-0.0013	0.002	0.461	796935
rs6724073	2	218236786	T	C	0.0503	0.0036	1.26e-43	-0.01714	0.006579	0.009177	0.035902	0.010204	0.000434	-0.03483	0.022183	0.116422	-0.1069	0.064472	0.097297	-0.07401	0.04657	0.112007	-0.06112	0.03484	0.079401	0.00208	0.003	0.456048	318677	0.00192	0.003	0.489	321676	-0.00402	0.003	0.114	383398	-0.00111	0.002	0.531	796935
rs11679511	2	220014675	T	C	0.026	0.0032	3.84e-16	0.000301	0.005878	0.959114	0.019796	0.009072	0.029098	-0.01571	0.019932	0.430742	0.035548	0.059367	0.549318	-0.00016	0.042308	0.996925	-0.00674	0.031541	0.830787	0.00387	0.003	0.137	318677	-0.0006	0.003	0.817	321676	-0.0018	0.002	0.449	383398	-0.00369	0.002	0.0251	796935
rs17198582	2	227500639	A	G	0.0275	0.0048	1.07e-08	-0.0094	0.008828	0.287096	0.006019	0.013708	0.660571	0.026214	0.030452	0.389322	-0.09421	0.086011	0.273395	-0.01961	0.063604	0.757821				-0.00104	0.004	0.792552	318677	0.00253	0.004	0.519805	321676	0.00679	0.004	0.0587	383398	-0.002	0.002	0.423	796935
rs13393394	2	242516498	A	C	0.0389	0.0044	9.21e-19	-0.00282	0.00805	0.726509	0.047539	0.012354	0.000119	0.015614	0.027498	0.570146	-0.0577	0.083698	0.490578	-0.05669	0.059964	0.344479				0.00184	0.004	0.607344	318677	-0.00059	0.004	0.869168	314471	-0.00228	0.003	0.486	383398	0.00504	0.002	0.026919	792859
rs144186992	3	12092903	A	ACAGGGACTAAAATAATTTGTCCTC	0.0451	0.0047	1.91e-21	-0.01052	0.006494	0.105329	0.077412	0.009877	4.6e-15	-0.04041	0.022343	0.07053	0.046665	0.064782	0.471313	-0.03713	0.047327	0.432741
rs307600	3	12099776	A	G	-0.0481	0.0035	8.29e-43	0.010324	0.006491	0.111721	-0.07729	0.009874	4.94e-15	0.039579	0.022331	0.076333	-0.04998	0.064704	0.439835	0.037315	0.047323	0.430399				-0.00668	0.003	0.0204	323386	-0.00031	0.003	0.915	326497	0.00162	0.003	0.54	388313	0.00426	0.002	0.019284	805431
rs1661583	3	12230438	A	G	0.0511	0.0035	2.89e-48	-0.00977	0.006486	0.131975	0.08036	0.009862	3.69e-16	-0.05389	0.022399	0.016137	0.033457	0.064952	0.60648	-0.02399	0.047119	0.610628				-0.00607	0.003	0.0359	323386	-0.00041	0.003	0.887	326497	0.00177	0.003	0.503	388313	0.00351	0.002	0.054367	805431
rs7614721	3	24981533	A	G	-0.0182	0.003	1.24e-09	0.000727	0.005624	0.897195	-0.01423	0.0087	0.101854	0.022904	0.019187	0.232601	-0.01187	0.056784	0.834442	0.032374	0.04053	0.424431				0.00235	0.002	0.345	323386	1.8e-05	0.002	0.994	326497	-0.00042	0.002	0.854	388313	-0.00443	0.002	0.00497	805431
rs113313452	3	25573813	T	G	0.0408	0.0067	1.06e-09	-0.00917	0.012403	0.459822	0.042913	0.018989	0.023826	0.011008	0.042335	0.794839	0.052196	0.123348	0.672182	0.043456	0.089014	0.625413				0.00747	0.006	0.183	323164	-0.00089	0.006	0.874	326374	-0.00472	0.005	0.354	388104	-0.0061	0.004	0.0838	804585
rs9844780	3	57583265	A	T	-0.0225	0.004	1.71e-08	0.000233	0.007336	0.974651	-0.01189	0.011392	0.296663	0.000153	0.025049	0.995135	0.080807	0.072223	0.263202	-0.09416	0.054498	0.084016				-0.00236	0.003	0.468	323386	-0.00146	0.003	0.651456	326497	0.000553	0.003	0.853	388313	-0.00308	0.002	0.137	805431
rs13075906	3	149225582	A	C	-0.0282	0.0031	8.25e-20	0.007598	0.005735	0.185225	-0.02422	0.008863	0.006278	-0.0145	0.01955	0.458323	0.00483	0.057778	0.933375	0.024109	0.041239	0.558804	0.007335	0.030837	0.811981	0.000547	0.003	0.829	323386	0.000483	0.003	0.847531	326497	0.00478	0.002	0.038	388313	-0.0017	0.002	0.288	805431
3:185505520_CA_C	3	185505520	CA	C	0.044	0.0044	3.95e-23	-0.00978	0.006084	0.108082	0.050377	0.009465	1.02e-07	-0.05667	0.020521	0.005753	0.061954	0.062028	0.317883	-0.13047	0.042974	0.002397
rs13100823	3	185514088	T	C	-0.0466	0.0033	1.12e-45	0.010382	0.006066	0.086984	-0.05132	0.00944	5.45e-08	0.058277	0.020456	0.004387	-0.05794	0.061811	0.34856	0.129914	0.042851	0.002431				-0.00165	0.003	0.619	250649	0.00481	0.003	0.145	254813	0.000744	0.003	0.782	320922	0.00101	0.002	0.674	675199
3:185514352_CAAAA_C	3	185514352	CAAAA	C	0.0435	0.0044	8.54e-23	-0.01032	0.006068	0.088952	0.051544	0.009443	4.8e-08	-0.05772	0.020463	0.004795	0.055798	0.061797	0.366563	-0.13293	0.042844	0.001918
rs144346724	3	185520085	G	GTGTTCTTGACTAACCAAGACA	0.0438	0.0044	6.08e-23	-0.01004	0.006075	0.098502	0.051706	0.009458	4.57e-08	-0.05897	0.020488	0.003997	0.054049	0.06187	0.382346	-0.13099	0.042919	0.002273
rs34782298	3	185520996	A	G	-0.0465	0.0033	2.17e-45	0.010192	0.006067	0.092986	-0.05193	0.009442	3.81e-08	0.058142	0.020458	0.004483	-0.05397	0.061767	0.382252	0.130073	0.042855	0.002404				-0.00302	0.003	0.260335	323386	0.00507	0.003	0.0574	326497	0.00184	0.002	0.452	388313	0.000853	0.002	0.61544	805431
rs6787136	3	193914790	A	T	0.0142	0.004	0.000441	0.003768	0.007042	0.592576	0.016073	0.010892	0.140017	-0.02953	0.023756	0.213796	0.054299	0.071891	0.450071	-0.02502	0.050276	0.618661				-0.00297	0.003	0.35	310474	5.8e-05	0.003	0.985	319735	0.00378	0.003	0.189	375952	0.00157	0.002	0.431804	780334
rs59381142	3	193916181	A	G	-0.0548	0.0036	1.03e-51	0.01914	0.006582	0.003639	-0.00688	0.010168	0.498434	0.075446	0.02201	0.000608	0.148857	0.063984	0.019993	0.17565	0.045722	0.000122				-0.00014	0.003	0.961	323386	-0.00115	0.003	0.694	326497	0.0021	0.003	0.433	388313	0.000262	0.002	0.887996	805431
rs16874919	4	24065209	A	G	0.0253	0.0036	1.17e-12	-0.0002	0.006578	0.97542	0.004214	0.010199	0.679506	-0.00782	0.022562	0.728854	0.081051	0.065319	0.214662	0.019763	0.047477	0.677224	0.019109	0.035459	0.589958	-0.00208	0.003	0.471	323386	0.00736	0.003	0.0105	326497	-0.00345	0.003	0.19	388313	-0.00122	0.002	0.506	805431
rs11732564	4	40365476	A	G	-0.0244	0.0034	8.17e-13	-0.0017	0.006276	0.786676	-0.04646	0.009796	2.12e-06	-0.04319	0.021638	0.045946	-0.02635	0.063767	0.679486	0.050777	0.044974	0.258883	-0.00244	0.033876	0.942657	0.00268	0.003	0.33351	323386	-0.00268	0.003	0.332	326497	0.000588	0.003	0.817	388313	0.00228	0.002	0.194	805431
rs278941	4	40420708	A	G	0.0234	0.0034	7.3e-12	0.001258	0.006313	0.842027	0.030124	0.009806	0.002127	0.007744	0.021557	0.719428	-0.01818	0.063349	0.77412	0.041763	0.046008	0.364018	-0.05935	0.03357	0.077088	-0.00258	0.003	0.349556	323386	0.00103	0.003	0.706	326497	-0.00271	0.003	0.282	388313	0.000236	0.002	0.893	805431
rs1458831	4	55958208	T	C	0.0213	0.0049	1.32e-05	-0.01937	0.008907	0.029647	0.035625	0.013881	0.010277	0.050873	0.030859	0.099237	0.034772	0.090683	0.701389	0.103702	0.066503	0.118912	0.040944	0.048665	0.400152	-0.00918	0.004	0.016618	323386	-0.00688	0.004	0.0715	326497	0.00349	0.004	0.323	388313	-0.00137	0.002	0.57755	805431
rs17450274	4	122612473	A	G	0.029	0.0034	5.87e-18	-0.01512	0.006221	0.015111	0.012771	0.009566	0.181868	-0.02388	0.021258	0.261328	0.027441	0.062197	0.659066	0.077219	0.044126	0.080125	-0.01048	0.03349	0.754391	-0.00052	0.003	0.855218	310474	-0.00341	0.003	0.22	319735	-0.00258	0.003	0.315236	375952	-0.00332	0.002	0.061644	780334
rs11728154	4	149660723	A	G	-0.1235	0.0038	1.08e-233	-0.01298	0.007014	0.064206	-0.14207	0.011194	6.61e-37	-0.03838	0.024093	0.111147	-0.06441	0.071578	0.368177	-0.07282	0.051091	0.154079	-0.00473	0.037585	0.899761	-0.00485	0.003	0.125	323386	-0.00117	0.003	0.71	326497	-0.00585	0.003	0.0429	388313	-0.00141	0.002	0.483	805431
rs13147759	4	149666343	A	G	0.1203	0.0038	5.2e-217	0.011949	0.00689	0.082873	0.13839	0.010977	1.92e-36	0.044562	0.023709	0.060171	0.071644	0.070462	0.309262	0.08468	0.050355	0.092633	0.001442	0.036889	0.968813	-0.00801	0.003	0.0146	285547	-0.00092	0.004	0.799	235911	-0.00596	0.003	0.0491	333791	-0.00235	0.002	0.263	697342
rs11374194	4	149668490	G	GT	0.1252	0.005	2.27e-139	0.011829	0.006895	0.086234	0.138991	0.010988	1.12e-36	0.043428	0.023721	0.067138	0.072888	0.070548	0.301524	0.082526	0.05036	0.101269	0.000957	0.036916	0.979315	-0.00913	0.004	0.0125	232780	-0.0015	0.004	0.716	182816	-0.0057	0.004	0.113	239511	-0.00184	0.002	0.439	545967
rs72727901	4	154178549	A	G	0.0254	0.0048	1.21e-07	0.003466	0.008784	0.69312	0.027221	0.013396	0.042146	0.00068	0.029819	0.981806	-0.07245	0.090793	0.424872	-0.00261	0.06317	0.967061	-0.05619	0.0481	0.242747	0.000508	0.004	0.895404	323386	0.0039	0.004	0.31	326497	0.00588	0.004	0.0961	388313	-0.00043	0.002	0.860024	805431
rs3755972	4	177712975	T	C	0.0314	0.0048	5.26e-11	0.009534	0.008886	0.283313	0.080575	0.014055	9.87e-09	-0.02517	0.029966	0.40088	-0.02429	0.088392	0.783499	-0.10852	0.06141	0.077211	0.127436	0.050093	0.010959	0.00219	0.004	0.562258	323386	-0.00368	0.004	0.326304	326497	0.00421	0.004	0.230098	388313	-0.00421	0.002	0.083658	805431
rs440225	5	699036	A	G	-0.0366	0.0043	1.91e-17	0.011013	0.006891	0.110035	-0.04299	0.010625	5.21e-05	0.013667	0.02367	0.563675	-0.07633	0.068865	0.2677	-0.13033	0.048736	0.007492	-0.05957	0.036865	0.106107	-0.0073	0.003	0.0142	273507	0.00605	0.003	0.039575	280613	-0.00102	0.003	0.707	331360	0.00525	0.002	0.00492	699511
rs77994712	5	58373418	C	G	0.0589	0.0068	5.24e-18	-0.02987	0.012128	0.013796	0.064315	0.019314	0.000868	-0.10184	0.03993	0.010759	-0.15256	0.115373	0.186062	0.078778	0.090881	0.38604	-0.06664	0.063965	0.297525	-0.00056	0.005	0.913	323386	0.000232	0.005	0.963504	326497	0.00237	0.005	0.616	388313	0.00149	0.003	0.649	805431
rs28431145	5	68807200	T	C	0.023	0.0042	4.41e-08	-0.01755	0.006816	0.010042	0.035161	0.01049	0.000802	0.034737	0.023116	0.132899	0.07794	0.067616	0.249041	0.006041	0.049261	0.9024	0.017577	0.036705	0.632036	0.00281	0.003	0.350672	323386	0.00132	0.003	0.65904	326497	-0.00049	0.003	0.859815	385427	-0.00341	0.002	0.073831	800208
rs2928167	5	76477820	A	G	0.1355	0.0046	2.42e-191	-0.02583	0.008506	0.002391	0.072435	0.013383	6.22e-08	-0.06295	0.02826	0.025911	-0.11029	0.081937	0.178285	0.064756	0.062396	0.299351	-0.08776	0.044165	0.046908	-0.00295	0.004	0.416	323386	0.000685	0.004	0.850369	326497	0.0077	0.003	0.019795	388313	-0.00047	0.002	0.839	805431
5:76478581_CT_C	5	76478581	CT	C	0.112	0.0058	2.66e-83	-0.02226	0.007969	0.005227	0.057201	0.012485	4.62e-06	-0.07209	0.026551	0.006623	-0.03803	0.079229	0.631195	0.002462	0.057374	0.965777	-0.06937	0.041919	0.097976
rs2046045	5	76535811	T	G	-0.1569	0.0031	4.40e-561	0.025611	0.00572	7.56e-06	-0.07406	0.008837	5.28e-17	0.073914	0.019773	0.000185	-0.06496	0.057717	0.260365	0.029837	0.04168	0.474083	-0.00384	0.031017	0.901531	-0.00323	0.003	0.205	323386	-0.00571	0.003	0.024211	326497	-0.00087	0.002	0.708342	388313	-0.0056	0.002	0.000522	805431
rs557371968	5	76544265	G	GTTT	-0.1301	0.0043	1.01e-199	0.026798	0.005909	5.77e-06	-0.07626	0.009077	4.41e-17	0.039168	0.020306	0.053745	-0.11487	0.058897	0.05113	0.022946	0.042974	0.593371	-0.00879	0.031903	0.782951	-0.0051	0.004	0.17	160043	-0.0051	0.004	0.173853	156322	0.00103	0.003	0.751812	206940	-0.00035	0.002	0.872	472832
rs989759	5	76544739	C	G	-0.1369	0.0032	3.50e-408	0.026435	0.005876	6.84e-06	-0.07574	0.009029	4.94e-17	0.041048	0.020203	0.042173	-0.10728	0.058652	0.067396	0.028285	0.042779	0.50849	-0.00783	0.031742	0.805246	-0.00061	0.003	0.813	323386	-0.00677	0.003	0.009007	326497	-0.0008	0.002	0.734805	388313	-0.00261	0.002	0.113	805431
rs249616	5	139529656	T	C	-0.0182	0.003	2.32e-09	0.006905	0.005657	0.222241	0.00261	0.008733	0.76505	0.039312	0.01928	0.041452	0.019919	0.057032	0.726897	0.029247	0.040843	0.473932				0.000104	0.002	0.966648	323386	-0.00592	0.002	0.016925	326497	0.00363	0.002	0.11	388313	-0.00346	0.002	0.0281	805431
rs729378	6	18433101	C	G	0.0274	0.0041	3.64e-11	-0.01624	0.007559	0.031643	0.019222	0.011643	0.098744	-0.02395	0.026032	0.357462	0.029546	0.075563	0.695788	-0.06571	0.055751	0.238545	-0.00977	0.040866	0.810953	-0.00022	0.003	0.949308	323386	-0.00159	0.003	0.645	326497	0.00348	0.003	0.268	388313	0.00184	0.002	0.398	805431
rs2524118	6	31230667	A	T	0.0601	0.0046	8.97e-39	-0.04118	0.007859	1.62e-07	0.196602	0.011635	4.66e-64	-0.22382	0.029281	2.11e-14	-0.04277	0.081852	0.60133	-0.08723	0.05958	0.143181	0.004843	0.042975	0.910283	0.00715	0.004	0.0569	323386	0.00156	0.004	0.675	326497	0.00265	0.003	0.436327	388313	-0.00021	0.002	0.928	805431
rs10223666	6	43805502	C	G	0.0918	0.0033	6.59e-168	-0.03108	0.006102	3.52e-07	0.074159	0.009561	8.76e-15	-0.08575	0.020521	2.94e-05	-0.17527	0.059773	0.003365	-0.097	0.043399	0.025412	-0.05857	0.032567	0.072086	0.00325	0.003	0.228225	323386	-0.00399	0.003	0.138	326497	-0.00129	0.002	0.599347	388313	0.000417	0.002	0.807	805431
rs9472137	6	43810469	T	C	0.0836	0.0033	7.66e-138	-0.03004	0.006167	1.12e-06	0.070698	0.009675	2.72e-13	-0.08575	0.020736	3.55e-05	-0.12928	0.060807	0.033499	-0.10857	0.043699	0.012974	-0.05799	0.032918	0.078147	0.00386	0.003	0.156782	323386	-0.00216	0.003	0.427	326497	-0.00172	0.002	0.49115	388313	0.000317	0.002	0.855	805431
rs35578578	6	43810526	G	GC	-0.0775	0.0045	3.09e-66	0.029801	0.006175	1.4e-06	-0.06967	0.009684	6.31e-13	0.082869	0.020776	6.64e-05	0.130057	0.060894	0.032697	0.100353	0.043842	0.022082	0.061468	0.032941	0.062042	0.00134	0.004	0.728405	160043	-0.00319	0.004	0.413	156322	0.00175	0.003	0.608743	206940	-0.00181	0.002	0.421	472832
rs34046483	6	43835886	A	G	0.0714	0.0059	1.92e-33	-0.01827	0.010064	0.069456	0.026529	0.015463	0.086226	-0.09315	0.035731	0.009134	-0.13718	0.107823	0.203275	-0.03791	0.074069	0.608767	-0.06231	0.055869	0.264752	-0.00542	0.005	0.236224	323386	-0.00131	0.005	0.774	326497	-0.00175	0.004	0.67527	388313	0.00169	0.003	0.559	805431
rs66760320	6	43906255	T	C	-0.0726	0.0035	6.24e-94	0.02082	0.006511	0.001387	-0.02535	0.010106	0.01212	0.04873	0.021938	0.026336	0.114961	0.063837	0.071726	0.143789	0.045537	0.001591	0.101492	0.034219	0.003017	-0.0033	0.003	0.258871	323386	0.00365	0.003	0.21	326497	-0.00017	0.003	0.947824	388313	-0.00127	0.002	0.493	805431
rs2800049	6	64202689	A	T	0.0181	0.003	2.95e-09	-0.00164	0.005649	0.772087	0.014748	0.008743	0.091635	-0.0173	0.019269	0.369275	0.001975	0.057061	0.972387	-0.04167	0.040632	0.305124	-0.04841	0.030418	0.111508	0.00329	0.002	0.189	323386	-0.00293	0.002	0.239	326497	0.000306	0.002	0.894	388313	-5e-05	0.002	0.975	805431
rs2242602	6	87805210	A	T	-0.0438	0.0033	2.58e-39	-0.0136	0.006238	0.029259	-0.03028	0.009597	0.001604	0.007733	0.021327	0.7169	0.050313	0.06374	0.429911	0.055572	0.045748	0.224462	-0.01623	0.033557	0.628562	0.00203	0.003	0.459	323386	0.00225	0.003	0.409	326497	0.00205	0.003	0.413902	388313	0.00207	0.002	0.237	805431
rs1743963	6	134497675	A	G	-0.0213	0.0034	2.41e-10	0.014909	0.006223	0.016594	0.030269	0.009679	0.001765	0.067343	0.021542	0.001771	0.061535	0.063661	0.33374	0.021455	0.045055	0.633939	0.108686	0.034326	0.001544	-0.00943	0.003	0.000472	323386	0.00353	0.003	0.189	326497	-0.00111	0.002	0.654	388313	-0.00032	0.002	0.854	805431
rs6901783	6	140098001	A	G	-0.0213	0.0035	1.24e-09	-0.01204	0.006635	0.06957	-0.02738	0.010148	0.006978	0.010409	0.022571	0.64467	0.001251	0.066582	0.985012	0.015496	0.047846	0.746029				-0.00245	0.003	0.401	323386	-0.00033	0.003	0.91	326497	0.00388	0.003	0.143408	388313	-0.0024	0.002	0.192308	805431
rs9385897	6	140431078	A	G	0.0225	0.0038	2.86e-09	-0.01918	0.007051	0.006521	0.015457	0.010843	0.154	0.000344	0.024015	0.988562	-0.16232	0.074752	0.029894	-0.04056	0.051533	0.431223				0.00272	0.003	0.37558	323386	-0.00879	0.003	0.004	326497	-0.00523	0.003	0.062979	388313	0.001	0.002	0.608348	805431
rs9497965	6	148521292	T	C	0.0327	0.0031	5.73e-26	-7.93e-05	0.005738	0.98898	0.081539	0.008808	2.09e-20	0.04633	0.019465	0.017307	0.082276	0.057506	0.152507	0.039339	0.04136	0.341537	0.046682	0.030785	0.129418	0.00445	0.003	0.080458	323386	-0.00289	0.003	0.254	326497	0.000118	0.002	0.959	388313	-0.00215	0.002	0.182	805431
rs73022105	6	165973757	T	C	0.09	0.0076	2.87e-32	-0.00802	0.014397	0.577526	0.109866	0.022994	1.77e-06	-0.00775	0.048549	0.873103	0.018725	0.144619	0.896977	-0.11366	0.098869	0.250294	-0.07899	0.074139	0.286706	-0.00301	0.006	0.62	323386	-0.00422	0.006	0.484	325812	-0.00424	0.006	0.449	388313	0.0007	0.004	0.857	805431
rs59148743	6	166038536	T	C	0.0457	0.0033	1.09e-42	-0.00985	0.006169	0.110241	0.028969	0.009556	0.002433	-0.01169	0.02095	0.576853	0.145446	0.063938	0.022917	0.012098	0.044469	0.785573	0.02103	0.033239	0.526943	-0.00373	0.003	0.17	323386	0.00652	0.003	0.0158	326497	0.000108	0.002	0.965	388313	0.000824	0.002	0.632	805431
rs2983511	6	166043959	C	G	-0.1249	0.0033	2.73e-316	0.019225	0.006103	0.001634	-0.07366	0.009546	1.2e-14	0.025774	0.020716	0.213436	0.049432	0.060924	0.417152	0.009706	0.043932	0.825149	0.030842	0.03265	0.344846	0.00232	0.003	0.393	323386	0.0021	0.003	0.438	326497	-0.00012	0.002	0.961	388313	-0.00299	0.002	0.0818	805431
6:166046567_CA_C	6	166046567	CA	C	0.084	0.0041	2.72e-92	-0.00554	0.005663	0.328187	0.047176	0.008734	6.61e-08	-0.01758	0.019277	0.36179	0.059589	0.057058	0.296314	0.001671	0.040836	0.967366	-0.01752	0.030457	0.565076
rs2983518	6	166055463	T	C	0.1147	0.0036	1.53e-218	-0.0107	0.006774	0.114243	0.064921	0.010604	9.21e-10	-0.02829	0.022888	0.216426	-0.05636	0.067159	0.401379	0.033394	0.049218	0.497467	-0.04983	0.035905	0.165165	0.0033	0.003	0.272	323386	0.000455	0.003	0.879	326497	-0.00067	0.003	0.807	388313	-0.00537	0.002	0.00465	805431
rs751171	6	168819800	T	C	-0.0383	0.0032	2.75e-32	0.011634	0.006016	0.053142	-0.01396	0.009257	0.131525	0.032584	0.020576	0.113286	-0.03072	0.060226	0.610038	0.043296	0.043635	0.321086	0.052055	0.032622	0.110552	-0.00034	0.003	0.89718	323386	0.0016	0.003	0.539	326497	-0.00207	0.002	0.386	388313	-0.00038	0.002	0.821	805431
rs4719486	7	2329497	A	G	-0.0243	0.0031	3.54e-15	-0.00947	0.005722	0.097789	-0.02444	0.008861	0.005812	0.010889	0.019513	0.576815	-0.03346	0.057884	0.563255	0.025787	0.041223	0.531605	-0.05386	0.030972	0.082011	3.4e-05	0.003	0.989	323386	0.00325	0.003	0.197	326497	0.00713	0.002	0.00198	388313	0.000907	0.002	0.571	805431
rs3750040	7	6370406	T	C	0.0166	0.003	4.3e-08	-0.0136	0.005605	0.01528	0.017965	0.008664	0.038135	0.014363	0.019109	0.45226	0.008258	0.056507	0.883818	-0.0269	0.040501	0.50651	-0.01619	0.03024	0.59245	-0.00026	0.003	0.920404	301677	0.00752	0.003	0.00337	304556	-0.00055	0.002	0.812976	365690	-0.00154	0.002	0.345	751242
rs700750	7	46753491	A	C	0.0332	0.0031	5.3e-26	-0.00494	0.00583	0.397199	0.028214	0.009016	0.001752	-0.02588	0.019772	0.190548	0.078096	0.05926	0.18755	-0.07875	0.041594	0.058322				-0.00176	0.003	0.503885	310474	0.000463	0.003	0.867	281992	-0.00339	0.002	0.157	375952	0.000111	0.002	0.946932	780334
rs10270183	7	79999975	T	C	-0.0327	0.0049	2.25e-11	0.00613	0.009066	0.498961	-0.04495	0.013864	0.001186	0.046248	0.031586	0.143133	0.024555	0.092783	0.791281	0.008137	0.065975	0.901844				0.00222	0.004	0.582	323386	0.000283	0.004	0.943	326497	-0.00016	0.004	0.966	388313	-0.00258	0.003	0.314	805431
rs2921053	8	8319963	C	G	-0.033	0.0033	2.79e-24	0.007349	0.005652	0.193538	-0.08866	0.008788	6.18e-24	0.053323	0.019276	0.005668	0.068164	0.056925	0.231143	0.101482	0.040715	0.012685				0.00196	0.002	0.433894	323386	0.00236	0.002	0.343	326497	0.004	0.002	0.079	388313	0.00676	0.002	1.95e-05	805431
rs4537305	8	8902670	A	G	0.023	0.0032	1.35e-12	-0.00094	0.005619	0.867398	0.056694	0.008721	7.97e-11	-0.07482	0.019186	9.63e-05	-0.06614	0.056744	0.243765	-0.08281	0.040594	0.041365				0.00419	0.003	0.139	250649	-0.00069	0.003	0.806	255498	0.00449	0.002	0.0588	355742	0.00527	0.002	0.00147	732296
rs4500049	8	11521079	A	T	0.0205	0.0032	2.59e-10	-0.00434	0.005633	0.441417	0.057896	0.008706	2.92e-11	-0.05054	0.019258	0.008684	-0.06564	0.056979	0.249287	-0.06953	0.040772	0.088115				-0.00012	0.002	0.963	323386	0.00457	0.002	0.0651	326497	0.0071	0.002	0.00181	388313	0.00572	0.002	0.000297	805431
rs56009477	8	23356964	A	G	0.0526	0.0042	4.98e-36	-0.01245	0.007654	0.103801	0.036658	0.012014	0.002279	-0.08744	0.025519	0.000611	-0.09973	0.075192	0.184711	-0.15053	0.053128	0.004606	-0.06649	0.040626	0.101683	-0.00097	0.003	0.77923	323386	0.00552	0.003	0.10691	326497	-0.00261	0.003	0.405849	388313	-0.00039	0.002	0.857	805431
rs36213229	8	32405517	T	G	-0.0446	0.003	8.57e-49	0.026488	0.005643	2.69e-06	-0.03081	0.008728	0.000415	0.076022	0.019186	7.42e-05	0.298383	0.05678	1.48e-07	0.086999	0.040654	0.032354	0.096716	0.030307	0.001417	0.00243	0.002	0.329	323386	0.00201	0.002	0.418	326497	0.000433	0.002	0.855954	353493	0.0007	0.002	0.658	805431
rs68030583	8	32441559	A	T	-0.0547	0.0035	2.77e-54	0.036122	0.006414	1.79e-08	-0.01834	0.009958	0.065565	0.124108	0.021317	5.81e-09	0.250643	0.061463	4.54e-05	0.088026	0.045479	0.052925	0.088819	0.033929	0.008851	-0.00263	0.003	0.379	285547	0.00641	0.003	0.0343	280416	0.0041	0.003	0.138734	333791	0.000926	0.002	0.629	697342
rs111977432	8	32441575	A	C	0.0501	0.0046	1.42e-27	-0.03612	0.006414	1.79e-08	0.018339	0.009959	0.065545	-0.12411	0.021317	5.81e-09	-0.25061	0.061464	4.55e-05	-0.08803	0.045479	0.05291	-0.08881	0.03393	0.008856	-0.00358	0.003	0.3	217813	0.00723	0.003	0.0354	220217	-0.0012	0.003	0.701609	263256	0.000871	0.002	0.686	557491
rs2102727	8	52900613	A	C	-0.0215	0.0038	1.44e-08	0.015904	0.007095	0.024985	0.004413	0.010946	0.686816	-0.04471	0.024496	0.067957	-0.08889	0.073543	0.226783	0.065899	0.050114	0.188512	-0.0018	0.03823	0.962383	-0.00629	0.003	0.042112	323386	0.00435	0.003	0.158	326497	0.00537	0.003	0.0578	388313	0.00333	0.002	0.0916	805431
rs59282311	8	66886456	A	G	-0.022	0.0032	3.86e-12	0.012896	0.005904	0.028951	0.006551	0.009111	0.472113	0.007924	0.020113	0.693597	0.021543	0.059647	0.717969	0.028094	0.042718	0.510756	-0.02081	0.031634	0.510672	-0.00107	0.003	0.681813	323386	-0.00296	0.003	0.25469	326497	0.000898	0.002	0.706824	388313	-0.00887	0.002	8.72e-08	805431
rs10113355	8	70360952	A	G	0.0338	0.0033	3.63e-24	-0.01677	0.006188	0.006732	-0.00419	0.009607	0.662618	-0.09835	0.021637	5.47e-06	-0.00193	0.062693	0.975467	-0.07842	0.045628	0.085664	-0.04772	0.033808	0.158139	-0.00028	0.003	0.917866	323386	-0.00284	0.003	0.294	326497	0.00108	0.002	0.663	388313	-0.00466	0.002	0.00701	805431
rs2704035	8	70404947	T	C	0.0179	0.0032	3.14e-08	-0.00703	0.005964	0.238489	-0.01003	0.009244	0.277958	-0.06076	0.020243	0.002686	-0.00519	0.06039	0.93149	-0.06548	0.042956	0.127438	0.000828	0.032298	0.979549	0.00447	0.003	0.085461	323386	-0.0034	0.003	0.189	326497	-0.0023	0.002	0.333	388313	-0.00011	0.002	0.946	805431
rs1441198	8	70419121	A	G	0.0198	0.0031	3.38e-10	-0.01399	0.005913	0.017967	0.009162	0.009117	0.314941	-0.02726	0.020038	0.173612	0.025822	0.05968	0.665248	-0.01035	0.042533	0.807791	-0.00352	0.031772	0.911659	0.0017	0.003	0.508799	323386	-0.00051	0.003	0.843	326497	-0.0006	0.002	0.797	388313	-0.00126	0.002	0.440795	805431
rs406079	8	81397423	A	T	-0.0222	0.0033	2.96e-11	0.001823	0.006175	0.76782	-0.00596	0.009503	0.530399	-0.01544	0.020932	0.460844	-0.01021	0.061927	0.869059	0.064021	0.04508	0.155561				-0.00386	0.003	0.16	323386	-0.00067	0.003	0.806	326497	-0.00302	0.002	0.226806	388313	0.00267	0.002	0.124497	805431
rs72678624	8	110066630	C	G	-0.026	0.0047	2.67e-08	-0.01413	0.008413	0.09303	-0.01996	0.013136	0.128671	-0.01013	0.028904	0.725926	-0.09362	0.088266	0.288854	-0.01023	0.060807	0.866385	-0.02573	0.046019	0.576099	0.0131	0.004	0.000489	323386	-0.00786	0.004	0.0355	326497	-0.0048	0.003	0.16	388313	-0.00265	0.002	0.264	805431
rs72682416	8	120082923	A	G	0.0383	0.0051	4.13e-14	-0.00954	0.009327	0.306497	0.038954	0.014296	0.006434	0.007675	0.031839	0.809515	-0.08766	0.098036	0.371245	0.025393	0.067273	0.705836	-0.00512	0.050751	0.919609	0.00491	0.004	0.21933	323386	0.00575	0.004	0.148	326497	-0.00287	0.004	0.433	388313	0.00231	0.003	0.367	805431
rs116340633	8	133881996	A	G	-0.1991	0.0163	1.76e-34	0.041144	0.02831	0.14614	0.031412	0.043155	0.466677	0.173521	0.088785	0.050654	-0.03584	0.290112	0.901678	0.213325	0.185521	0.250197	0.420409	0.124784	0.000754	-0.0154	0.012	0.192	323386	0.00728	0.012	0.539	325812	-0.013	0.011	0.231	383808	0.00357	0.008	0.64	796543
rs114322847	8	133883671	T	C	-0.1603	0.0098	8.44e-60	0.036389	0.01703	0.032619	0.076746	0.025935	0.003085	0.148032	0.05509	0.007207	0.322274	0.150674	0.032445	0.432543	0.103057	2.7e-05	0.252254	0.083168	0.002421	0.00884	0.008	0.282	323164	-0.00229	0.008	0.78	325689	-0.0051	0.007	0.494	388104	-0.00807	0.005	0.117	804585
rs2069556	8	133920518	A	G	0.0303	0.0031	6.76e-22	-0.01477	0.005797	0.010821	0.062908	0.008896	1.53e-12	-0.00557	0.019758	0.777932	0.12449	0.057673	0.030884	-0.01465	0.041956	0.72702	0.036482	0.031108	0.240896	-0.00536	0.003	0.0374	323386	0.00407	0.003	0.112	326497	0.000677	0.002	0.773	388313	0.00354	0.002	0.0303	805431
rs2069568	8	134108453	T	C	-0.0185	0.003	1.06e-09	0.011193	0.005639	0.047161	-0.02038	0.008699	0.019115	0.008267	0.019183	0.666518	-0.03707	0.056876	0.5145	-0.0032	0.040656	0.937307	0.033774	0.030323	0.265364	-0.00694	0.002	0.005333	323386	0.00622	0.002	0.0121	326497	-0.00362	0.002	0.111	388313	0.00421	0.002	0.00762	805431
rs143333759	9	504546	A	G	-0.0343	0.0062	3.44e-08	0.035653	0.011389	0.001747	-0.01792	0.017729	0.312172	0.073588	0.037713	0.051026	-0.09417	0.119975	0.432482	-0.03659	0.08437	0.664505	0.087877	0.05924	0.137962	0.014	0.005	0.00469	323386	-0.00222	0.005	0.652	326497	0.00148	0.005	0.745017	388313	0.000348	0.003	0.912773	805431
rs10116783	9	3901081	T	C	-0.0562	0.0076	1.5e-13	0.036807	0.014919	0.013622	-0.0097	0.023143	0.675113	0.080359	0.053069	0.129967	-0.0607	0.147385	0.680464	0.077794	0.111816	0.486595	-0.00702	0.080773	0.930764	-0.00375	0.006	0.532462	323386	0.00144	0.006	0.811	326497	0.00241	0.006	0.663	388313	0.000898	0.004	0.817	805431
rs7873463	9	4221298	A	C	0.0506	0.0035	3.91e-48	-0.02243	0.006492	0.000552	0.032155	0.009958	0.001241	-0.03403	0.022284	0.126676	-0.07756	0.066636	0.244433	-0.05802	0.047623	0.223136	0.03816	0.034613	0.270248	-0.00207	0.003	0.458671	323386	0.00263	0.003	0.345	326497	-0.0039	0.003	0.127	388313	0.00295	0.002	0.0971	805431
rs10814915	9	4290544	T	C	0.0537	0.0031	6.11e-69	-0.01856	0.005714	0.001165	0.033161	0.008787	0.000161	-0.04117	0.019506	0.034822	-0.09208	0.058025	0.112543	0.050997	0.041055	0.214177	-0.02399	0.030764	0.435486	-0.00386	0.003	0.123966	323386	0.00436	0.002	0.0811	326497	-0.00047	0.002	0.838	388313	0.000646	0.002	0.685	805431
rs4741961	9	4334606	T	C	-0.0253	0.0042	2.24e-09	0.010901	0.007681	0.155855	-0.04059	0.011756	0.000556	0.018275	0.026405	0.488882	-0.06748	0.075999	0.3746	0.059489	0.056646	0.293629	-0.01262	0.041273	0.759747	-0.00444	0.003	0.200225	323386	0.0028	0.003	0.415	326497	0.000807	0.003	0.798	388313	0.0051	0.002	0.0194	805431
rs10125444	9	16212992	A	G	-0.0328	0.0031	2.12e-25	0.006418	0.00581	0.269295	-0.02606	0.008976	0.00369	-0.0152	0.019817	0.443128	-0.0021	0.058734	0.971425	-0.08337	0.041694	0.045555	-0.05202	0.031224	0.095707	0.00118	0.003	0.641646	323386	0.00168	0.003	0.506	326497	-0.00028	0.002	0.905	388313	-0.00087	0.002	0.589154	805431
rs263566	9	17082525	A	G	0.019	0.0041	4.43e-06	-0.01753	0.007591	0.020904	0.007716	0.011716	0.510173	-0.02137	0.025626	0.40423	-0.08796	0.074252	0.236158	0.028516	0.055279	0.60596	0.03465	0.04121	0.40046	-0.00339	0.003	0.320853	323386	0.00528	0.003	0.118	326497	0.00863	0.003	0.00533	388313	0.00599	0.002	0.00543	805431
rs2282192	9	100672338	T	C	0.013	0.0034	0.000116	0.036341	0.006266	6.67e-09	0.069772	0.009576	3.19e-13	0.015731	0.021325	0.460719	-0.25186	0.06748	0.00019	0.134084	0.044205	0.00242	0.005323	0.033795	0.874836	-0.00073	0.003	0.791	323386	0.00075	0.003	0.784	326497	0.00241	0.003	0.338	388313	0.00109	0.002	0.535	805431
rs1127703	9	100675816	A	G	-0.012	0.0034	0.000484	-0.01815	0.006358	0.004308	-0.08326	0.009685	8.17e-18	0.034225	0.021866	0.117536	0.25511	0.068744	0.000206	-0.09766	0.045114	0.030413	-0.0214	0.034182	0.531267	-0.00085	0.003	0.763	323386	-0.00183	0.003	0.514	326497	-0.00367	0.003	0.155	388313	0.00373	0.002	0.0376	805431
rs76863989	9	100676688	A	G	-0.0266	0.0078	0.000675	0.024806	0.013996	0.076327	-0.04325	0.021851	0.047805	0.010771	0.047202	0.819503	0.048267	0.136998	0.724597	-0.11783	0.106063	0.26658	-0.09557	0.078163	0.221442	-0.0023	0.006	0.717	323386	0.00811	0.006	0.198	326497	0.000612	0.006	0.916	388313	-0.00535	0.004	0.183	805431
rs7853472	9	127036667	A	G	0.0314	0.0031	5.01e-24	-0.01974	0.005771	0.000627	0.062103	0.008873	2.58e-12	-0.00849	0.019702	0.66666	-0.02226	0.05851	0.70363	-0.03283	0.041965	0.434013	0.031795	0.031033	0.305568	0.00177	0.003	0.489	323386	-0.00123	0.003	0.627	326497	0.00278	0.002	0.233	388313	0.00202	0.002	0.212	805431
rs12235895	9	129648531	A	G	0.0214	0.0037	8.53e-09	0.006246	0.006909	0.365922	-0.01122	0.010643	0.291887	-0.01238	0.02346	0.597728	0.024943	0.070169	0.722243	-0.03115	0.049561	0.529669				-0.00717	0.003	0.013419	323386	0.00139	0.003	0.633	326497	0.00103	0.003	0.697	388313	0.0031	0.002	0.0927	805431
rs7049011	9	134544518	T	C	0.0177	0.0031	1.44e-08	-0.00345	0.005805	0.552121	0.004425	0.00899	0.622594	-0.02382	0.019778	0.228379	-0.014	0.05859	0.811166	-0.03224	0.041874	0.441352				0.000636	0.003	0.803	323386	0.00294	0.003	0.247	326497	5.3e-05	0.002	0.982	388313	0.00313	0.002	0.0528	805431
rs493126	9	136179704	A	G	-0.0138	0.004	0.000604	0.014364	0.007447	0.053771	-0.01909	0.011563	0.098781	-0.00449	0.025441	0.859842	-0.15154	0.079017	0.05514	0.016462	0.053495	0.758282				-0.0114	0.013	0.378072	17456	0.00858	0.012	0.48472	19390	0.0138	0.012	0.239	21496	-0.00139	0.011	0.896	27562
rs491105	9	136186926	T	C	-0.0112	0.0033	0.000677	0.00142	0.006113	0.816346	0.009887	0.009475	0.296751	-0.01363	0.020812	0.512514	-0.12967	0.060282	0.031472	0.039192	0.044592	0.379458
rs76096071	9	136188870	C	G	-0.0211	0.0058	0.000296	-0.00427	0.009045	0.636922	-0.00287	0.014088	0.838371	0.012815	0.030869	0.678033	0.089658	0.088752	0.312392	-0.03795	0.066466	0.567975				-0.00212	0.005	0.649042	250236	-0.00227	0.005	0.628356	246711	-0.00734	0.004	0.0859	295827	0.00274	0.003	0.351	630626
rs3124747	9	136268084	A	G	0.0119	0.0034	0.000388	-0.00502	0.006032	0.405234	-0.00759	0.009302	0.414717	-0.02086	0.020585	0.310961	-0.07704	0.061512	0.210404	0.049728	0.043019	0.247704				0.00476	0.011	0.6627	17456	0.0158	0.01	0.127113	19390	0.00175	0.01	0.859	21496	0.00765	0.009	0.382	27562
rs68020476	10	8576489	T	G	-0.0504	0.004	3.21e-36	-0.02013	0.007466	0.007026	-0.06086	0.011421	9.88e-08	0.053612	0.02605	0.039589	-0.04843	0.074722	0.5169	-0.00447	0.054108	0.934107	0.068304	0.041479	0.099618	0.00466	0.003	0.155	323386	-5.9e-05	0.003	0.986	326497	-0.00075	0.003	0.803	388313	-0.00097	0.002	0.639	805431
rs11255790	10	8682180	T	C	-0.0293	0.0033	1.26e-18	-0.01043	0.00621	0.093131	-0.00114	0.009587	0.905751	0.009259	0.021116	0.661031	-0.07669	0.063652	0.228245	0.019432	0.044692	0.663706				-0.0002	0.003	0.943	323386	-0.00074	0.003	0.788	326497	0.00268	0.003	0.287	388313	0.00276	0.002	0.114	805431
rs72777980	10	15525677	A	G	-0.0486	0.0086	1.93e-08	0.021922	0.014914	0.141585	-0.02268	0.023377	0.331929	0.018335	0.050713	0.717702	-0.04043	0.153952	0.792828	0.023593	0.106268	0.824299				0.00305	0.007	0.665563	323164	0.00877	0.007	0.208932	325689	-0.00174	0.006	0.785	388104	0.00725	0.004	0.101476	804585
rs12357667	10	24423030	A	G	-0.0227	0.0031	1.85e-13	0.008568	0.005698	0.132645	-0.0153	0.008803	0.082203	0.034631	0.019361	0.07366	0.013115	0.057325	0.819037	0.027527	0.041111	0.503131	0.028501	0.030601	0.351655	-0.00267	0.002	0.284993	323386	-0.00618	0.002	0.013	326497	0.00263	0.002	0.25	388313	-0.00254	0.002	0.10978	805431
rs6480781	10	77140707	T	G	0.0185	0.0031	3.54e-09	0.004972	0.005759	0.387978	-0.0028	0.008889	0.752922	0.004228	0.019628	0.829434	0.032367	0.058222	0.578258	0.001224	0.041547	0.976504				-0.00071	0.003	0.78	323386	-0.00439	0.003	0.0845	326497	-0.00205	0.002	0.378	388313	-0.00011	0.002	0.947	805431
rs4933466	10	89849519	A	G	0.0327	0.0032	3.84e-25	-0.00479	0.005825	0.410737	0.03653	0.00905	5.43e-05	-0.0618	0.019806	0.001808	-0.01379	0.0588	0.814641	-0.09218	0.041749	0.027244	-0.08123	0.031231	0.0093	-0.00289	0.003	0.254423	323386	0.00125	0.003	0.622	326497	-0.00084	0.002	0.715	388313	7.3e-05	0.002	0.964	805431
rs10748781	10	101283330	A	C	-0.0556	0.0031	5.79e-71	0.016902	0.005694	0.002994	-0.07209	0.008795	2.46e-16	0.064295	0.019555	0.001009	0.0754	0.057921	0.192994	0.10158	0.041662	0.014761	0.030378	0.030838	0.324569	0.00359	0.003	0.153862	323386	0.00641	0.002	0.0104	326497	0.00173	0.002	0.452	388313	-0.00121	0.002	0.448	805431
rs149045708	11	376331	A	T	-0.0599	0.0094	1.72e-10	-0.0021	0.01487	0.887578	-0.05563	0.023863	0.019754	0.067253	0.049996	0.178574	0.286411	0.133587	0.032032	0.02911	0.107966	0.787449	0.078408	0.078735	0.319322	-0.00363	0.007	0.605	323386	-0.0017	0.007	0.808	325812	0.000912	0.006	0.88533	388313	0.00519	0.004	0.239	805431
rs17885785	11	2167850	T	C	0.0259	0.0038	1.32e-11	-0.00765	0.007014	0.27524	0.024896	0.010763	0.020716	-0.05027	0.024231	0.038002	-0.1466	0.073811	0.047015	-0.00755	0.050848	0.882034				0.0054	0.003	0.0839	323386	-0.00321	0.003	0.301	326497	-0.00182	0.003	0.521	388313	-0.00276	0.002	0.1625	805431
rs3842761	11	2179352	C	G	-0.0261	0.0037	1.69e-12	0.011541	0.006714	0.085618	-0.01964	0.010374	0.058386	0.054444	0.022497	0.01552	0.019253	0.067126	0.77425	0.058833	0.047549	0.215967				-0.005	0.003	0.0888	323386	0.00347	0.003	0.235	326497	0.00116	0.003	0.664	388313	0.00163	0.002	0.379765	805431
rs2863154	11	45168124	T	C	-0.0131	0.0035	0.000179	-0.00695	0.006507	0.285696	-0.01152	0.010044	0.251477	0.018694	0.022017	0.39586	0.077013	0.064164	0.230042	-0.02722	0.047271	0.564732	0.051228	0.034514	0.137741	0.000335	0.003	0.906	323386	0.00667	0.003	0.0184	326497	-0.0002	0.003	0.939	388313	-0.00206	0.002	0.252	805431
rs7125368	11	45217218	A	G	-0.013	0.0037	0.000412	0.014353	0.006848	0.036104	0.015758	0.010612	0.137561	-0.00474	0.023307	0.838915	-0.03104	0.068403	0.649941	0.03724	0.04988	0.455303	-0.02944	0.036553	0.420585	0.00162	0.003	0.589	323386	0.00628	0.003	0.0353	326497	-0.0009	0.003	0.741	388313	-0.00038	0.002	0.839	805431
rs10838439	11	45289506	A	T	0.0108	0.003	0.000377	-0.00751	0.005645	0.183137	-0.00796	0.00874	0.362739	-0.00831	0.01929	0.666462	-0.03097	0.057124	0.587726	-0.01309	0.040842	0.748662	0.034622	0.030422	0.255097	0.00281	0.002	0.26	323386	-0.00083	0.002	0.74	326497	-0.00198	0.002	0.384	388313	0.000899	0.002	0.57	805431
rs6485621	11	45359591	T	C	0.0119	0.0031	0.000137	0.001088	0.005845	0.852312	-0.00531	0.009054	0.557882	-0.01632	0.020009	0.414808	-0.00114	0.05909	0.984642	-0.02021	0.042326	0.632989	-0.09598	0.031983	0.00269	0.00231	0.003	0.371	323386	-0.0008	0.003	0.773	281992	0.000772	0.002	0.743	388313	0.000245	0.002	0.881	805431
rs4752904	11	48166267	C	G	0.0175	0.0031	1.31e-08	-0.02071	0.005674	0.000263	0.024176	0.008781	0.005901	-0.02489	0.019318	0.197677	0.095798	0.057649	0.096566	-0.02629	0.040951	0.520878	-0.01072	0.03055	0.725631	-0.00098	0.003	0.697619	323386	0.00204	0.002	0.414	326497	-0.00177	0.002	0.440482	388313	-0.00013	0.002	0.933128	805431
rs61886978	11	57194848	C	G	-0.0255	0.0034	1.49e-13	0.00604	0.006435	0.347947	-0.02978	0.009953	0.002773	-0.02987	0.021992	0.174427	0.089464	0.063257	0.157277	-0.05521	0.04683	0.238403				-0.00244	0.003	0.386	323386	0.00286	0.003	0.308	326497	-0.00204	0.003	0.428	388313	-0.00165	0.002	0.356	805431
rs2229738	11	68562328	T	C	-0.0329	0.0058	1.82e-08	0.001172	0.011409	0.918202	-0.03951	0.017798	0.026423	-0.01886	0.039071	0.629284	0.035582	0.11252	0.751828	-0.09284	0.085368	0.276823	0.063396	0.059314	0.285153	-0.00245	0.004	0.569737	323386	0.00313	0.004	0.469	326497	0.000946	0.004	0.813	388313	3.7e-05	0.003	0.989549	805431
rs71456429	11	85564566	T	C	0.0715	0.0131	4.79e-08	-0.01547	0.023763	0.514916	0.012451	0.036547	0.733337	-0.08741	0.083608	0.295819	0.216464	0.219508	0.324068	-0.27934	0.192618	0.146996				-0.016	0.009	0.089701	253124	-0.0117	0.009	0.212	253237	-0.0129	0.009	0.141	301220	0.00114	0.006	0.855	624207
rs643506	11	111636627	T	G	-0.0192	0.0032	2.93e-09	-0.00136	0.005989	0.820284	-0.02397	0.009287	0.009839	-0.00558	0.020439	0.784953	-0.0248	0.060656	0.682616	0.031351	0.042996	0.46591	-0.00027	0.032298	0.993335	-0.00261	0.003	0.325571	323386	-0.00014	0.003	0.961	281992	-0.00109	0.002	0.652	388313	0.00481	0.002	0.00422	805431
rs11605461	11	115053011	A	G	-0.0358	0.003	5.88e-32	0.003139	0.005635	0.577507	-0.04009	0.008736	4.44e-06	0.029028	0.019223	0.131028	0.066971	0.056825	0.238585	0.006715	0.040736	0.869072	0.109306	0.030326	0.000313	-0.00928	0.002	0.000194	323386	0.00974	0.002	8.52e-05	326497	0.00389	0.002	0.0874	388313	0.00314	0.002	0.0467	805431
rs6590334	11	128403208	T	C	0.0202	0.003	3.16e-11	-0.00559	0.005638	0.321328	0.00809	0.008697	0.352316	-0.01182	0.019203	0.538109	-0.06219	0.056898	0.27436	-0.00758	0.040631	0.851992	-0.07026	0.030406	0.020853	-9.7e-05	0.002	0.96885	323386	-0.00142	0.002	0.567	326497	0.00272	0.002	0.232	388313	0.00249	0.002	0.114	805431
rs1940109	11	129650014	A	T	0.0243	0.0036	2.27e-11	-0.00896	0.006725	0.182828	0.007721	0.010414	0.458419	-0.01096	0.022875	0.631881	0.090166	0.069641	0.195419	0.010961	0.048862	0.822501	0.031423	0.036506	0.389373	0.00146	0.003	0.624254	323386	-0.00153	0.003	0.605	326497	-6.3e-05	0.003	0.982	388313	-0.00048	0.002	0.801	805431
rs7955258	12	570947	A	G	-0.0472	0.0032	1.14e-48	-0.0098	0.005715	0.086532	-0.03213	0.008851	0.000283	0.0026	0.019479	0.893829	-0.04365	0.057877	0.450718	0.034803	0.041144	0.397619	0.024428	0.030745	0.426886	-0.00135	0.003	0.59	323386	0.00558	0.002	0.025476	326497	-0.00147	0.002	0.519	388313	-0.00175	0.002	0.28	780334
rs141336511	12	576618	A	G	0.3453	0.0487	1.29e-12	0.004544	0.095732	0.962139	0.210692	0.122806	0.086226	-0.52785	0.370003	0.153695	0.03528	0.856745	0.967153	-0.20263	0.730195	0.7814	-0.93239	0.694437	0.179382	-0.032	0.04	0.419	211705	0.00834	0.039	0.831383	216446	0.0119	0.035	0.735	272993	-0.019	0.024	0.432	590954
rs10047662	12	627376	A	G	0.0355	0.0038	1.77e-20	0.001117	0.006827	0.870041	0.026045	0.010608	0.014074	0.004248	0.023297	0.855321	-0.05403	0.067724	0.425013	0.048875	0.049877	0.327131	-0.02883	0.036444	0.428932	0.000874	0.003	0.777	323386	0.00674	0.003	0.028	326497	0.000229	0.003	0.935	388313	-0.0019	0.002	0.343	748334
rs2005842	12	632966	T	C	-0.0297	0.0046	9.44e-11	0.004986	0.008458	0.555521	-0.03	0.013115	0.022171	0.08172	0.027899	0.003399	-0.1467	0.089559	0.101427	-0.02889	0.061485	0.638399	-0.00681	0.045416	0.88075	0.00472	0.004	0.211	323386	0.0105	0.004	0.00495	326497	-0.00069	0.003	0.84	388313	-0.00143	0.002	0.561	748334
rs149363012	12	670520	T	C	0.1275	0.0114	3.19e-29	0.026725	0.017424	0.125089	0.099238	0.026149	0.000148	-0.03908	0.061012	0.521843	-0.34551	0.210758	0.101142	0.005247	0.127608	0.967202	-0.2179	0.105836	0.039514	0.00838	0.009	0.349	323386	-0.00669	0.009	0.45	325812	0.00153	0.008	0.848	385427	0.0102	0.006	0.0653	800160
rs10772558	12	12551264	T	C	-0.0167	0.0032	1.27e-07	0.00583	0.005849	0.318885	-0.03237	0.00898	0.000312	-0.01072	0.019855	0.589177	-0.00724	0.058754	0.901867	0.010133	0.042251	0.810467				0.00333	0.003	0.203985	310474	-0.00302	0.003	0.242	319735	-0.00227	0.002	0.341	375952	-0.00014	0.002	0.934	780334
rs11830537	12	48157703	T	C	0.0373	0.0058	1.13e-10	-0.0197	0.010828	0.068812	0.083315	0.016187	2.65e-07	0.085723	0.035508	0.015771	0.162683	0.102033	0.110842	0.140629	0.074576	0.059333				0.0026	0.005	0.571603	323386	0.00486	0.005	0.287	326497	0.000659	0.004	0.875	388313	-0.00291	0.003	0.321	805431
rs115315671	12	49176805	T	C	0.0721	0.0107	1.65e-11	0.007402	0.019424	0.703136	0.012422	0.030001	0.678838	-0.06889	0.068715	0.316065	-0.01691	0.198595	0.93213	0.094005	0.133829	0.482416	-0.04689	0.107622	0.663056	0.00464	0.008	0.573018	323386	-0.00295	0.008	0.719	325812	0.00239	0.007	0.748	388313	0.00713	0.005	0.17	805431
rs7306508	12	53363827	A	G	-0.0189	0.0031	6.43e-10	0.01055	0.005631	0.061024	-0.01686	0.008709	0.05288	0.039086	0.019191	0.041687	-0.0231	0.056853	0.684563	-0.08048	0.040777	0.04841	-0.01606	0.030368	0.596942	0.00369	0.002	0.138	323386	-0.00279	0.002	0.261	326497	-0.00235	0.002	0.302	388313	-0.00211	0.002	0.18	805431
rs9971770	12	66033050	C	G	-0.1015	0.0132	1.49e-14	0.026551	0.023872	0.266037	0.023933	0.036805	0.515527	0.208077	0.074338	0.005125	0.052268	0.237862	0.826074	0.221288	0.159635	0.165681	0.37272	0.108835	0.000616	-0.00081	0.01	0.933	280874	0.0165	0.01	0.086	279783	-0.00434	0.009	0.62	351080	-0.00607	0.006	0.337	742183
rs10748128	12	69827658	T	G	-0.0205	0.0032	1.78e-10	0.00737	0.00594	0.214711	-0.00401	0.009147	0.660805	0.02154	0.020113	0.284184	0.036714	0.059316	0.535946	0.045336	0.042476	0.285819	0.033927	0.031723	0.284855	-0.00083	0.003	0.749265	323386	-0.00169	0.003	0.512	326497	0.00254	0.002	0.285	388313	0.00141	0.002	0.399	780334
rs61938844	12	96583858	A	G	0.1765	0.0101	1.78e-68	-0.03564	0.017295	0.03932	0.1077	0.025919	3.25e-05	-0.20152	0.0654	0.002061	0.165795	0.162937	0.308898	-0.25174	0.142747	0.077809				0.00329	0.008	0.682213	323386	0.0168	0.008	0.0347	325812	0.00495	0.007	0.494	388313	0.00153	0.005	0.76266	805431
rs10735341	12	96604447	A	G	-0.0416	0.0044	8.62e-21	0.001136	0.00803	0.887467	-0.01801	0.012561	0.151725	0.040846	0.02716	0.132601	0.089556	0.079039	0.257188	0.10362	0.05625	0.065454				0.00648	0.004	0.07715	323386	0.00957	0.004	0.00865	326497	0.00168	0.003	0.614	388313	-0.00304	0.002	0.187928	805431
rs3184504	12	111884608	T	C	0.029	0.003	1.27e-21	0.008254	0.005613	0.141446	0.20166	0.008698	6.49e-119	0.07694	0.019143	5.84e-05	-0.10004	0.056922	0.078852	0.028092	0.040611	0.489105	0.005004	0.030264	0.868679	0.000261	0.002	0.917	321188	0.00448	0.002	0.0716	324288	0.00512	0.002	0.0248	385900	-0.00946	0.002	4.27e-09	774183
rs2393717	12	121220375	C	G	-0.019	0.003	4.32e-10	0.012145	0.005656	0.031779	-0.03864	0.0087	8.92e-06	0.020094	0.019222	0.295856	-0.03356	0.0568	0.554664	0.044145	0.040806	0.279336	0.03398	0.030397	0.263614	-0.0054	0.002	0.0301	323386	0.00475	0.002	0.0553	326497	-7.3e-05	0.002	0.974435	388313	0.00458	0.002	0.0037	805431
rs9507279	13	24775834	A	C	-0.0397	0.0032	1.1e-34	0.003812	0.005908	0.518733	-0.12009	0.009275	2.43e-38	0.021082	0.020091	0.294033	0.046477	0.059138	0.431921	0.066918	0.042195	0.112756	0.053673	0.03155	0.088902	0.00241	0.003	0.356	323386	-0.00213	0.003	0.411	326497	-0.00362	0.002	0.128	388313	-0.00098	0.002	0.552532	805431
rs17364832	13	24786915	T	G	-0.0434	0.0034	1.58e-36	0.012974	0.006248	0.037853	-0.11977	0.009509	2.27e-36	0.007524	0.021427	0.725481	0.067572	0.064427	0.294265	-0.06376	0.044671	0.15346	0.028991	0.034105	0.395291	-0.00553	0.003	0.0466	323386	-0.00156	0.003	0.574	326497	0.00212	0.003	0.404	388313	0.00173	0.002	0.327376	805431
rs634884	13	32448874	A	G	-0.0176	0.0031	2.41e-08	0.000196	0.005803	0.973039	-0.03329	0.008992	0.000214	0.004563	0.019762	0.817397	-0.02044	0.058645	0.727453	-0.02987	0.041976	0.476662				0.0012	0.003	0.642037	323386	-0.0025	0.003	0.329	326497	0.00282	0.002	0.229	388313	-0.00094	0.002	0.563	805431
rs978332	13	51136739	T	C	-0.0266	0.0034	3.05e-15	0.019081	0.00627	0.002343	-0.01772	0.009653	0.066331	0.043772	0.021568	0.042415	-0.03615	0.062648	0.563897	0.002322	0.045307	0.959118	0.010051	0.033814	0.766292	-0.00406	0.003	0.137453	323386	-0.0001	0.003	0.97	326497	-0.00178	0.002	0.477	388313	0.00072	0.002	0.679	805431
rs9545290	13	80561367	A	G	0.0251	0.0034	2.42e-13	-0.00773	0.006368	0.224645	0.011822	0.009852	0.230143	-0.02387	0.021576	0.268653	-0.06582	0.063248	0.298001	-0.10983	0.044839	0.014306				0.0016	0.003	0.57118	323386	-0.00196	0.003	0.485	326497	0.00107	0.003	0.677	388313	0.00121	0.002	0.499	805431
rs9521824	13	111190022	C	G	-0.0223	0.0034	9.31e-11	0.004576	0.006377	0.473048	-0.05363	0.00994	6.84e-08	-0.0084	0.021742	0.699398	0.107625	0.062582	0.085477	0.009063	0.045917	0.843536				-0.00036	0.003	0.898	323386	-0.00252	0.003	0.369	326497	-0.00146	0.003	0.571	388313	-0.00205	0.002	0.252	805431
rs9525255	13	114856737	T	C	-0.0175	0.0032	3.59e-08	0.001829	0.0058	0.752468	-0.0306	0.009016	0.000688	-0.00951	0.019858	0.632081	-0.00722	0.058715	0.902147	-0.02549	0.042165	0.545427	-0.01161	0.031398	0.711618	-0.00179	0.003	0.484795	323386	-0.00076	0.003	0.767	325812	0.00301	0.002	0.199958	388313	-0.00169	0.002	0.299414	805431
rs34241504	14	36569818	A	AT	0.0361	0.0041	2.03e-18	-0.02789	0.005715	1.06e-06	0.03738	0.008813	2.22e-05	-0.04184	0.019565	0.032459	-0.203	0.058999	0.00058	-0.10345	0.041697	0.013102	-0.10922	0.031161	0.000457	0.00577	0.003	0.044	250236	-0.00681	0.003	0.0181	246711	0.00411	0.003	0.118997	295827	0.00175	0.002	0.333	630626
rs4509918	14	36573833	T	G	-0.0386	0.0031	1.4e-34	0.027736	0.005711	1.2e-06	-0.03841	0.008804	1.29e-05	0.04178	0.019546	0.032554	0.200151	0.058917	0.000681	0.106819	0.041665	0.010354	0.108351	0.031128	0.0005	0.00555	0.003	0.0387	285547	-0.00539	0.003	0.0463	280416	0.0065	0.002	0.008872	333791	-0.00097	0.002	0.575	697342
rs116909374	14	36738361	T	C	-0.1805	0.0085	8.23e-101	0.06951	0.014415	1.42e-06	-0.13927	0.023586	3.53e-09	0.179037	0.045552	8.48e-05	0.455852	0.11878	0.000124	0.511261	0.082738	6.44e-10	0.374904	0.066453	1.68e-08	0.00707	0.007	0.283	323386	-0.00026	0.007	0.968	325812	-5.2e-05	0.006	0.993075	388313	-0.00264	0.004	0.53	805431
rs12892248	14	36994369	A	G	0.0303	0.0045	2.24e-11	-0.01345	0.008213	0.101505	0.000205	0.012765	0.987173	-0.10973	0.0293	0.00018	-0.17419	0.088843	0.049919	-0.01542	0.059965	0.797022	0.013982	0.0443	0.752294	0.0024	0.004	0.518696	323386	-0.00496	0.004	0.182467	326497	-0.00523	0.003	0.124	388313	0.000939	0.002	0.69	805431
rs1007731	14	37054590	A	C	0.023	0.005	3.95e-06	-0.00509	0.008778	0.561856	0.020694	0.013515	0.125731	0.025579	0.029743	0.389787	0.073989	0.086526	0.392495	0.039647	0.062803	0.527851	0.027102	0.047005	0.564226	-0.0083	0.004	0.037534	323386	-0.0027	0.004	0.49695	326497	-0.00313	0.004	0.386	388313	0.00588	0.003	0.0191	805431
rs2761884	14	54421052	T	G	-0.0157	0.003	2.56e-07	-0.00012	0.005659	0.983258	-0.02114	0.008753	0.015746	0.04645	0.019262	0.015889	0.023365	0.057022	0.681983	0.02494	0.040765	0.540665	0.009589	0.030479	0.753042	-0.00416	0.002	0.096674	323386	-0.00925	0.003	0.000565	281992	0.00235	0.002	0.304	388313	0.00091	0.002	0.572	780334
rs1015652662	14	79156846	A	G	-0.5147	0.0695	1.26e-13
rs139411099	14	80525545	T	C	0.6614	0.0715	2.21e-20	-0.11455	0.133857	0.39212	-0.03486	0.207698	0.866722	-0.35534	0.501736	0.478807	-0.35431	1.49178	0.812263	0.439221	0.832676	0.59786	0.264557	0.663336	0.69002	-0.048	0.022	0.0291	228174	-0.0116	0.023	0.617	226136	0.00604	0.02	0.768146	293477	0.03	0.014	0.0345	625050
rs1491493	14	80572050	A	G	0.0146	0.0032	6.13e-06	0.021463	0.005975	0.000328	0.006595	0.009269	0.476773	0.000927	0.020436	0.963804	0.017467	0.060651	0.773349	0.020063	0.043419	0.644031	-0.00341	0.032276	0.91583	0.00281	0.003	0.288	323386	0.00584	0.003	0.0264	326497	0.00209	0.002	0.385377	388313	-0.0009	0.002	0.593	805431
rs6574611	14	81404019	A	G	0.0118	0.003	0.000102	-0.00801	0.005676	0.157955	0.023629	0.008738	0.006849	0.170249	0.019203	7.59e-19	-0.00425	0.057136	0.940769	0.004031	0.040963	0.921613	0.081921	0.030408	0.007058	-0.00097	0.003	0.699851	323386	0.00233	0.002	0.34935	326497	0.00195	0.002	0.396	388313	-0.00586	0.002	0.000227	805431
rs3742721	14	81407921	A	G	-0.0117	0.0031	0.000167	-0.00098	0.005731	0.864684	0.005751	0.008873	0.516874	0.174581	0.019951	2.13e-18	0.011275	0.057944	0.845717	0.01976	0.041553	0.634393	0.098161	0.031247	0.001681	0.00143	0.003	0.571078	323386	0.00374	0.003	0.137311	326497	0.00238	0.002	0.301	388313	-0.00368	0.002	0.0216	805431
rs2110696	14	81443368	T	C	0.0119	0.0032	0.000191	0.005062	0.005915	0.392081	-0.00071	0.009112	0.938257	-0.18901	0.019654	6.77e-22	0.024049	0.059739	0.687264	-0.02586	0.042589	0.543788	-0.08751	0.031424	0.005355	0.000744	0.003	0.775113	323386	0.000941	0.003	0.716448	326497	0.000379	0.002	0.873	388313	-0.00291	0.002	0.0778	805431
14:83518232_G_A	14	83518232	A	G	-0.9753	0.0982	3.01e-23
14:83602438_G_A	14	83602438	A	G	-0.8333	0.0905	3.26e-20
rs71430783	14	93558453	T	G	0.0724	0.0038	5.53e-79	-0.02316	0.00713	0.001162	0.047925	0.010924	1.15e-05	-0.15914	0.025596	5.06e-10	-0.11261	0.074774	0.132056	-0.28495	0.05648	4.53e-07				0.00141	0.003	0.655	323386	-0.00348	0.003	0.269112	326497	0.00682	0.003	0.017816	388313	-0.0013	0.002	0.513	805431
14:93564801_CAA_C	14	93564801	CAA	C	-0.0653	0.0051	3.63e-37	0.022782	0.007088	0.00131	-0.04769	0.01086	1.12e-05	0.158935	0.025415	4.01e-10	0.085424	0.073636	0.246013	0.279111	0.055966	6.13e-07
rs10139757	14	93567879	A	C	-0.0717	0.0038	1.08e-77	0.023064	0.007101	0.001163	-0.04858	0.010877	7.95e-06	0.158331	0.025487	5.22e-10	0.094273	0.074033	0.202877	0.282668	0.056242	5.01e-07				0.000948	0.003	0.762	323386	-0.00346	0.003	0.266979	326497	0.00664	0.003	0.020037	388313	-0.00133	0.002	0.504	805431
rs8013691	14	93569531	T	G	-0.0718	0.0038	5.53e-78	0.023034	0.007099	0.001175	-0.0486	0.010874	7.84e-06	0.158364	0.02548	5.13e-10	0.093886	0.074003	0.204555	0.282471	0.056223	5.06e-07				0.000935	0.003	0.766	323386	-0.00347	0.003	0.265726	326497	0.00608	0.003	0.041029	353493	-0.00143	0.002	0.484	748334
rs1108990	14	93571888	A	G	0.0664	0.0044	3.24e-52	-0.02237	0.007122	0.001682	0.047985	0.010911	1.09e-05	-0.15796	0.025561	6.42e-10	-0.09397	0.074243	0.205643	-0.28883	0.056546	3.26e-07				0.00133	0.004	0.722	227787	-0.00206	0.004	0.581678	228667	0.00459	0.003	0.181562	270731	-0.00259	0.002	0.269	582043
rs7152268	14	96650453	A	G	0.0177	0.003	5.94e-09	-0.00452	0.005648	0.423936	-0.01281	0.008712	0.141317	0.009698	0.01923	0.614042	-0.02979	0.05683	0.600123	0.005103	0.04084	0.900565	0.05074	0.030432	0.095449	-0.00073	0.002	0.769	323386	4e-05	0.002	0.987	326497	-0.00267	0.002	0.239	388313	-0.00052	0.002	0.743	805431
rs2494734	14	105240885	C	G	0.0448	0.0031	2.01e-46	-0.01174	0.005692	0.039186	0.037229	0.008785	2.26e-05	-0.02186	0.019335	0.258259	0.070406	0.05747	0.220537	-0.02865	0.040924	0.483914	-0.04034	0.030521	0.186288	0.000154	0.002	0.950693	323386	-0.00384	0.002	0.122	326497	-0.00352	0.002	0.122	388313	0.00336	0.002	0.0366	780334
rs77810413	15	35958591	A	G	0.0452	0.0063	6.16e-13	-0.00524	0.011307	0.64317	0.015087	0.017518	0.389113	-0.01254	0.039046	0.74808	0.008882	0.114541	0.938189	-0.0275	0.083153	0.740847				-0.00165	0.005	0.7454	321187	0.00306	0.005	0.546	324288	0.00209	0.005	0.651	385899	0.00451	0.003	0.16	799279
rs1498583	15	35998328	A	G	-0.0185	0.0031	1.4e-09	0.003796	0.005634	0.5005	-0.01724	0.008696	0.047456	-0.00396	0.019182	0.836407	0.033451	0.056724	0.555383	0.029949	0.040651	0.461284				0.000761	0.003	0.764506	310473	0.000106	0.002	0.966	319735	-0.00027	0.002	0.906	375951	-0.00218	0.002	0.173	780333
rs1453184	15	40729400	A	G	-0.0214	0.0031	4.41e-12	0.008824	0.005727	0.123343	-0.00475	0.008878	0.592914	0.019488	0.019572	0.31939	-0.05064	0.058121	0.383624	-0.00686	0.041416	0.868484	-0.06825	0.031051	0.027949	-0.00218	0.002	0.381928	323385	0.00811	0.002	0.00111	326497	0.00228	0.002	0.318	388312	-0.00073	0.002	0.646	805430
rs1058734	15	40862064	T	C	-0.028	0.003	3.33e-20	0.017665	0.005659	0.001801	0.006542	0.008722	0.453212	0.03185	0.019232	0.097693	0.018707	0.056933	0.74248	-0.02967	0.040917	0.468404	-0.02187	0.030456	0.472713	-0.0062	0.002	0.0132	323385	0.00436	0.002	0.0803	326497	-0.00088	0.002	0.7	388312	0.00458	0.002	0.00389	805430
rs139884542	15	49646502	A	G	-0.073	0.0038	1.59e-80	0.033652	0.006941	1.25e-06	0.005728	0.010742	0.59385	0.109274	0.023029	2.08e-06	0.064586	0.069057	0.349656	0.24233	0.047102	2.68e-07				-0.00138	0.003	0.674587	285546	0.0033	0.003	0.32027	280416	-0.00194	0.003	0.52	333790	0.00159	0.002	0.44849	697341
rs9744816	15	49652230	C	G	0.0753	0.005	3.47e-51	-0.03379	0.00694	1.13e-06	-0.00569	0.010741	0.596423	-0.1102	0.02302	1.69e-06	-0.06439	0.069051	0.351101	-0.24214	0.047099	2.73e-07				-0.00072	0.004	0.848301	217812	0.00125	0.004	0.737817	220217	0.00114	0.003	0.739	263255	0.000761	0.002	0.746024	557490
rs73398264	15	49706417	T	C	0.0778	0.0035	1.93e-109	-0.03614	0.006486	2.52e-08	-0.01067	0.010039	0.28789	-0.12743	0.021566	3.44e-09	-0.13456	0.063732	0.034743	-0.33001	0.04383	5.1e-14				-0.00405	0.003	0.151933	323385	0.00101	0.003	0.721038	326497	0.000263	0.003	0.919	388312	0.00264	0.002	0.1424	805430
rs35322421	15	49838951	T	TAAAC	-0.0737	0.0047	2.57e-56	0.035215	0.006394	3.66e-08	0.003723	0.009894	0.706725	0.114116	0.021297	8.4e-08	0.145361	0.062619	0.020268	0.27277	0.043706	4.35e-10				0.000261	0.003	0.936	232779	-0.0017	0.003	0.607	227321	0.00171	0.003	0.570214	274330	-0.00167	0.002	0.413	603063
rs7182948	15	49841680	A	G	-0.0705	0.0035	3.18e-90	0.035046	0.006393	4.23e-08	0.0036	0.009892	0.715941	0.113768	0.021294	9.16e-08	0.144391	0.062622	0.021124	0.269962	0.043722	6.64e-10				0.00238	0.003	0.449	253123	-0.00132	0.003	0.674	253922	-0.00025	0.003	0.931999	301219	-0.00115	0.002	0.568	624206
rs4622459	15	64365340	T	C	0.0193	0.0035	3.04e-08	0.002412	0.006374	0.705131	0.009234	0.009843	0.348176	-0.00953	0.021636	0.659612	-0.00348	0.06406	0.95667	0.077202	0.046827	0.099216	-0.02447	0.034036	0.472241	0.00336	0.003	0.23178	323385	-0.00121	0.003	0.664	326497	0.00347	0.003	0.177	388312	0.00127	0.002	0.475	805430
rs12902353	15	67046450	A	G	0.0214	0.0036	3.76e-09	-0.00286	0.006648	0.666555	0.012397	0.010263	0.22707	-0.06049	0.023059	0.008711	-0.09895	0.06904	0.151812	-0.08001	0.04898	0.102338	-0.02806	0.036173	0.437985	-0.00415	0.003	0.169905	310473	0.000525	0.003	0.86	319735	0.00727	0.003	0.00786	375951	-0.00048	0.002	0.803	780333
rs56183567	15	89044176	T	C	-0.0219	0.0057	0.00012	0.013165	0.00968	0.173846	-0.01462	0.014986	0.329396	0.008926	0.033319	0.788773	0.051689	0.100364	0.60654	-0.05093	0.069139	0.461325	-0.03328	0.051967	0.521903	-0.00567	0.004	0.197303	323385	-0.0026	0.004	0.551	326497	-0.00023	0.004	0.953776	388312	-0.00227	0.003	0.412	805430
rs75714837	15	89056292	T	G	0.0231	0.0065	0.000384	0.012766	0.011284	0.257906	0.031887	0.017153	0.063022	-0.01848	0.038583	0.6319	0.03902	0.111195	0.725649	-0.02584	0.08193	0.752431	-0.09328	0.062844	0.137708	-0.00069	0.005	0.89274	323385	0.00641	0.005	0.206	326497	0.00468	0.005	0.316017	385426	0.00212	0.003	0.512	800207
rs12050569	15	89143677	T	C	0.0225	0.0061	0.000219	-0.01532	0.011606	0.186864	0.024644	0.017839	0.167133	-0.03211	0.04022	0.424601	0.023013	0.116013	0.842762	0.082308	0.081226	0.310904	0.008771	0.062643	0.888653	0.00864	0.005	0.075757	323385	-0.00397	0.005	0.415	326497	0.000913	0.004	0.838091	388312	-0.00968	0.003	0.00183	805430
rs12908273	15	89157600	T	G	-0.0148	0.0039	0.000168	0.002176	0.007066	0.758165	-0.01568	0.010913	0.150655	-0.04674	0.023859	0.050121	0.031451	0.072237	0.663283	0.038552	0.051602	0.455008	-0.01177	0.0381	0.75742	-0.00011	0.003	0.97062	323385	-0.00385	0.003	0.244	281992	0.00231	0.003	0.411798	388312	0.0011	0.002	0.573	805430
rs4932352	15	91145800	T	C	0.0202	0.0034	2.09e-09	0.000965	0.006245	0.877259	-0.02018	0.009598	0.035496	-0.02525	0.021138	0.232311	0.042058	0.063439	0.507355	-0.02758	0.044877	0.538844	0.010812	0.033684	0.748229	0.00152	0.003	0.580544	323385	-0.00192	0.003	0.484	326497	0.000185	0.003	0.941506	388312	-0.00072	0.002	0.681	805430
rs12149789	16	2740267	A	G	-0.0202	0.0031	5.42e-11	-0.00595	0.005654	0.292675	-0.03205	0.008729	0.000241	0.006466	0.019275	0.737254	-0.06199	0.05695	0.27638	-0.00561	0.040802	0.890733	0.017269	0.030464	0.570812	0.00673	0.003	0.008285	308522	0.000796	0.002	0.748682	324557	0.00105	0.002	0.652	373998	-0.0009	0.002	0.576	780334
rs1045475	16	4015316	A	G	0.0488	0.004	1.18e-33	0.000185	0.007342	0.979906	0.034475	0.011272	0.002225	-0.06628	0.025627	0.009695	0.106655	0.071882	0.137876	-0.11493	0.055173	0.037247				-0.00357	0.003	0.274	321434	0.006	0.003	0.0647	324557	0.012	0.003	5.66e-05	386359	0.00677	0.002	0.00103	805431
rs2601803	16	4145641	C	G	-0.0317	0.0047	1.71e-11	-0.00562	0.008809	0.52327	-0.00177	0.013496	0.895948	-0.00334	0.029771	0.910554	0.033012	0.089274	0.711544	-0.05081	0.061869	0.411478				0.000456	0.004	0.907624	321434	0.000269	0.004	0.945	324557	-0.00097	0.004	0.785	386359	0.00206	0.002	0.404695	805431
rs30234	16	14400013	T	C	0.0341	0.0031	5.08e-28	-0.0256	0.005767	9.05e-06	0.026997	0.008905	0.002431	-0.05508	0.019818	0.005452	-0.12495	0.059185	0.034763	-0.12164	0.042389	0.004108				0.0027	0.003	0.29131	321434	0.00417	0.003	0.101595	324557	0.000713	0.002	0.76	386359	0.00116	0.002	0.480978	780334
rs7203093	16	23291251	A	G	-0.0305	0.0054	1.27e-08	0.021944	0.009887	0.026459	0.020369	0.015406	0.186119	0.088139	0.034973	0.01173	-0.15336	0.093928	0.102521	0.156986	0.07632	0.039692				-0.003	0.004	0.495355	321434	0.005	0.004	0.251	324557	-0.00528	0.004	0.186	386359	-0.00289	0.003	0.297	805431
rs17767419	16	79744548	T	C	-0.0884	0.0032	9.78e-164	0.002479	0.00604	0.6815	-0.00437	0.009346	0.640447	0.124678	0.020196	6.69e-10	0.050333	0.060409	0.404731	0.105374	0.042847	0.013921				-0.00628	0.003	0.019445	321434	0.00579	0.003	0.0302	324557	0.00212	0.002	0.385543	386359	0.00207	0.002	0.222846	805431
rs7203756	16	79745606	A	T	0.0884	0.0032	1.24e-163	-0.00281	0.00604	0.641377	0.004232	0.009346	0.650683	-0.12585	0.020195	4.61e-10	-0.05365	0.060383	0.374283	-0.10509	0.042847	0.014177				-0.00639	0.003	0.017408	321434	0.00562	0.003	0.0357	324557	0.00198	0.002	0.417635	386359	0.00212	0.002	0.211382	805431
rs562609617	16	79745672	G	GT	0.0868	0.0045	1.18e-84	-0.00389	0.006125	0.524857	0.004926	0.00948	0.60333	-0.12734	0.020476	5e-10	-0.06815	0.061085	0.264578	-0.10351	0.043466	0.017249				-0.00933	0.004	0.014546	160043	0.0113	0.004	0.00353	156322	-0.00151	0.003	0.651475	206940	0.00166	0.002	0.456006	472832
rs138272358	16	79747620	T	TCTA	0.0866	0.0043	1.42e-88	-0.00267	0.006043	0.658472	0.0043	0.00935	0.645594	-0.12643	0.020201	3.88e-10	-0.0523	0.060418	0.386677	-0.10538	0.042871	0.013969				-0.00665	0.003	0.029826	250236	0.00695	0.003	0.0242	246711	-0.00248	0.003	0.377965	295827	0.00271	0.002	0.158139	630626
rs3813579	16	79749276	A	G	-0.0773	0.003	1.28e-142	0.008807	0.005642	0.118529	0.003537	0.008731	0.68541	0.096092	0.019374	7.06e-07	0.065784	0.057198	0.250095	0.131846	0.041169	0.001362				-0.00172	0.002	0.491279	321434	0.00765	0.002	0.00212	324557	-0.00354	0.002	0.120905	386359	0.002	0.002	0.206049	805431
rs199439	17	44793503	A	G	-0.0374	0.0037	1.11e-23	0.009614	0.006814	0.158252	-0.03725	0.010478	0.000377	0.007382	0.023369	0.752094	-0.04433	0.068152	0.515403	-0.00978	0.04918	0.842394	-0.02755	0.036554	0.450986	0.00347	0.003	0.276073	323386	-0.00327	0.003	0.300314	326497	0.00195	0.003	0.50027	388313	-0.00777	0.002	0.0001	805431
rs9889262	17	47398070	A	T	0.0267	0.0031	1.51e-17	-0.00282	0.005837	0.628994	0.034046	0.009007	0.000157	-0.02809	0.020025	0.160722	0.07108	0.058523	0.224536	-0.07311	0.042773	0.087407				-0.00659	0.003	0.010765	323386	0.0089	0.003	0.000546	326497	0.00746	0.002	0.00152	388313	0.00699	0.002	1.98e-05	805431
rs57395851	17	59317295	T	C	0.078	0.0072	1.2e-27	-0.00224	0.012533	0.858352	0.052372	0.019667	0.007745	-0.07009	0.041376	0.090257	0.091304	0.131078	0.486078	-0.16479	0.08364	0.048818	-0.01603	0.066631	0.809915	-0.00942	0.006	0.102042	321188	-0.00039	0.006	0.946	323603	0.0069	0.005	0.187	385900	0.00321	0.004	0.375	799280
rs1801690	17	64208285	C	G	0.0575	0.0066	2.19e-18	-0.00691	0.012539	0.581505	0.017173	0.019207	0.371261	-0.18366	0.038954	2.42e-06	0.228497	0.138083	0.097969	0.098746	0.093729	0.292099	-0.03087	0.065585	0.637866	0.00239	0.005	0.656	323386	0.00213	0.005	0.691	326497	-0.00526	0.005	0.285	388313	0.00414	0.003	0.226	805383
rs333933	17	67382025	C	G	-0.0188	0.0032	3.17e-09	0.0137	0.005906	0.020359	-0.00619	0.009137	0.498396	-0.00365	0.020165	0.856334	-0.02429	0.059429	0.682784	0.011564	0.042639	0.78623				-0.00076	0.003	0.773	323386	-0.00411	0.003	0.115	326497	-0.00327	0.002	0.171	388313	0.00389	0.002	0.0191	805431
rs9910864	17	70123028	A	T	0.0497	0.003	2.54e-60	-0.0085	0.005623	0.130607	0.025161	0.008708	0.003861	0.007257	0.019221	0.705745	-0.1227	0.057047	0.031485	-0.09947	0.040743	0.014632	-0.13631	0.030471	7.7e-06	0.00167	0.002	0.501	323386	-0.00544	0.002	0.028	326497	0.00261	0.002	0.252	388313	-0.00075	0.002	0.633	805431
rs9898189	17	80480516	C	G	0.0191	0.0033	4.44e-09	0.00401	0.006088	0.510044	0.036472	0.009389	0.000102	0.024816	0.020732	0.231314	0.016993	0.061476	0.782228	-0.00057	0.044007	0.989667				0.00138	0.003	0.59286	321434	-0.00252	0.003	0.329	324557	0.000888	0.002	0.708	386359	0.00138	0.002	0.399981	805431
rs72882497	18	13565921	A	G	0.0315	0.004	6.38e-15	-0.00348	0.007495	0.642102	0.028113	0.01147	0.014248	0.001712	0.025484	0.946423	-0.03083	0.076228	0.68587	-0.04177	0.054891	0.446636	-0.00875	0.040428	0.828635	-0.00987	0.003	0.00253	323386	0.00728	0.003	0.0254	326497	-0.00523	0.003	0.08	388313	0.00143	0.002	0.492	805431
rs6567094	18	57180531	A	G	0.0282	0.0031	4.96e-20	-0.01522	0.005685	0.007437	0.039315	0.008793	7.78e-06	0.003393	0.019364	0.860913	0.157192	0.057912	0.006641	-0.0579	0.040817	0.156021	0.002399	0.030605	0.937513	-0.00277	0.003	0.278875	310474	-0.00142	0.003	0.573	319735	-0.00085	0.002	0.714	375952	-0.00175	0.002	0.277113	780334
rs4552110	18	57183948	A	T	-0.0327	0.0041	1.86e-15	0.021728	0.007705	0.004805	-0.03874	0.01181	0.001036	-0.0204	0.026168	0.435557	-0.14399	0.074302	0.05263	0.097615	0.057849	0.091525	-0.01726	0.041406	0.676737	-0.00123	0.003	0.711608	323386	0.00345	0.003	0.298	326497	-0.0021	0.003	0.491	388313	-0.00371	0.002	0.079766	805431
rs72978712	19	2634823	T	C	-0.0347	0.004	1.54e-18	0.003777	0.006733	0.574786	-0.03241	0.010322	0.001688	0.016776	0.023042	0.46659	0.030159	0.068508	0.659774	0.080527	0.049726	0.105354	0.016463	0.036428	0.651314	-0.00213	0.003	0.488	322611	-0.00058	0.003	0.851	325289	-0.00144	0.003	0.605	387311	0.000269	0.002	0.889	804239
rs740058	19	5288182	A	C	0.0263	0.0036	5.54e-13	-0.01395	0.006697	0.037286	0.021651	0.010351	0.036462	-0.00925	0.022679	0.683472	-0.08293	0.065799	0.20757	0.05271	0.04876	0.279692	0.026444	0.036171	0.464738	-0.00253	0.003	0.387	323386	0.00146	0.003	0.617	325812	0.0054	0.003	0.0439	388313	0.000113	0.002	0.952	805431
rs10415188	19	5295567	A	G	0.0264	0.0035	2.94e-14	-0.00728	0.006384	0.254209	-0.00335	0.009902	0.735134	-0.01999	0.021929	0.361945	-0.02843	0.064974	0.661739	-0.01378	0.046271	0.765885	0.061109	0.034073	0.072895	-0.00603	0.003	0.0419	283072	0.00308	0.003	0.301	281307	0.000619	0.003	0.807	388313	-0.00194	0.002	0.27	805431
rs4804416	19	7223848	T	G	-0.0571	0.003	2.26e-78	0.015	0.005685	0.008326	-0.05895	0.008756	1.67e-11	0.049681	0.019449	0.010635	0.106622	0.057794	0.065058	0.13622	0.041478	0.001023	0.073591	0.030781	0.016812	0.00189	0.003	0.452	323386	0.0011	0.002	0.66	326497	-0.00276	0.002	0.229	388313	-0.0019	0.002	0.233	805431
rs148709337	19	21632109	C	G	-0.0781	0.014	2.62e-08	0.039728	0.021615	0.066064	-0.1395	0.031641	1.04e-05	-0.09197	0.070515	0.192155	0.249091	0.24479	0.308882	-0.26399	0.139975	0.059301				0.0102	0.01	0.316106	323164	-0.0179	0.01	0.0731	325689	-0.00323	0.009	0.722212	385218	-0.00415	0.006	0.507	799314
rs1496628	19	31875795	A	T	0.0187	0.003	8.66e-10	0.001167	0.005691	0.837461	0.019269	0.008775	0.028108	-0.01399	0.019329	0.469289	-0.03388	0.057085	0.552902	-0.00375	0.040981	0.927089	0.043975	0.030634	0.151145	-0.00029	0.003	0.908879	323386	0.00901	0.002	0.000308	326497	-0.00196	0.002	0.391	388313	-0.00354	0.002	0.0262	805431
rs117955557	19	45755368	T	G	0.0186	0.0035	1.3e-07	-0.01467	0.006477	0.023488	-0.01335	0.010026	0.183078	0.002837	0.022055	0.897653	0.041013	0.064534	0.525086	0.006507	0.046718	0.889221				-0.00113	0.003	0.694	323386	0.00614	0.003	0.0315	326497	0.00398	0.003	0.126	388313	0.0016	0.002	0.377	805431
rs3810291	19	47569003	A	G	0.0197	0.0033	2.39e-09	-0.01594	0.006014	0.008037	0.024444	0.009327	0.008774	-0.01055	0.020463	0.606277	0.027309	0.060953	0.654129	-0.01535	0.04348	0.724059				0.00118	0.003	0.654	323386	0.00334	0.003	0.202	326497	0.0053	0.002	0.0278	388313	0.00832	0.002	6.13e-07	805431
rs10413828	19	55739689	A	G	-0.0248	0.0032	4.43e-15	-0.00309	0.005792	0.593331	-0.02805	0.008937	0.001694	0.016756	0.019636	0.393471	0.026098	0.058015	0.652816	0.044817	0.041435	0.279425				0.00688	0.003	0.00656	323386	0.000201	0.003	0.937	325812	0.00275	0.002	0.234	388313	-0.00518	0.002	0.00186	748334
rs237103	20	5816169	T	G	-0.0304	0.0034	3.81e-19	-0.00901	0.006274	0.151102	-0.01819	0.009687	0.060418	0.014786	0.021249	0.486533	0.053237	0.062311	0.392897	-0.08904	0.045936	0.052589				0.00289	0.003	0.292262	323386	0.00133	0.003	0.65	281992	0.0047	0.003	0.0613	385508	0.000816	0.002	0.639726	801138
rs6133344	20	6682651	T	C	-0.0235	0.0031	3.05e-14	-0.00167	0.005806	0.774066	-0.02061	0.009001	0.022053	0.074291	0.019891	0.000188	0.090659	0.058887	0.123673	0.146165	0.042112	0.000519	0.09629	0.031467	0.002213	0.00303	0.003	0.232904	310474	-0.00367	0.002	0.142	319735	0.00073	0.002	0.764	338327	0.00312	0.002	0.0523	776041
rs6075337	20	18393312	C	G	-0.0215	0.0037	8.84e-09	0.013406	0.006977	0.054689	-0.01334	0.010808	0.21692	0.007727	0.023732	0.744717	-0.01418	0.070601	0.840797	-0.03327	0.050888	0.51319	-0.02098	0.037747	0.578341	-0.00196	0.003	0.517754	323386	0.00198	0.003	0.51	326497	-0.00456	0.003	0.1	385508	-0.00069	0.002	0.719	801138
rs1203938	20	22594958	A	G	0.0585	0.0036	2.44e-58	-0.01672	0.006869	0.014947	0.057289	0.010723	9.16e-08	-0.09873	0.022745	1.42e-05	-0.17087	0.066003	0.009629	-0.31514	0.045854	6.31e-12	-0.10614	0.035875	0.003091	-0.00079	0.003	0.793514	323386	0.000573	0.003	0.848672	326497	0.00419	0.003	0.147	350688	0.00212	0.002	0.268205	801138
rs5840968	20	22598444	G	GA	-0.0578	0.0049	1.06e-31	0.01681	0.006875	0.014483	-0.05648	0.010733	1.42e-07	0.098666	0.022771	1.47e-05	0.169557	0.066101	0.010314	0.314023	0.045916	7.97e-12	0.103811	0.035938	0.003869	-0.00033	0.003	0.924795	250236	0.000691	0.003	0.841592	246711	0.00699	0.003	0.037	261007	0.00278	0.002	0.197425	630626
rs1203947	20	22602363	T	C	0.0586	0.0036	1.54e-58	-0.01679	0.006871	0.014531	0.05732	0.010726	9.08e-08	-0.09865	0.022751	1.45e-05	-0.17307	0.065984	0.00872	-0.31566	0.045864	5.88e-12	-0.10608	0.035885	0.003116	-0.0008	0.003	0.789278	323386	0.000596	0.003	0.841892	326497	0.00429	0.003	0.137	350688	0.00217	0.002	0.254075	801138
rs1203953	20	22616143	T	C	-0.0582	0.0036	2.12e-57	0.016146	0.006901	0.0193	-0.05324	0.010757	7.45e-07	0.099402	0.022833	1.34e-05	0.170876	0.066271	0.009924	0.307206	0.046126	2.74e-11	0.104341	0.036038	0.003788	-0.00036	0.003	0.904475	323386	0.00106	0.003	0.722781	326497	0.00411	0.003	0.136	385508	0.0019	0.002	0.319108	801138
rs28482886	20	31291483	A	C	0.026	0.0034	2.62e-14	0.003836	0.006298	0.542489	0.024634	0.009815	0.012078	-0.02777	0.021422	0.194927	-0.06298	0.062889	0.316633	-0.07248	0.044891	0.106383				0.00596	0.003	0.0284	323386	-0.012	0.003	9.42e-06	326497	-0.00083	0.002	0.742	385508	-0.00749	0.002	1.58e-05	801138
rs973446	20	44094375	C	G	-0.0305	0.0056	5.55e-08	0.016966	0.010526	0.107	0.013505	0.016153	0.403129	0.046167	0.036209	0.2023	0.079645	0.108389	0.462454	0.120247	0.079146	0.128687				8.8e-05	0.004	0.984294	323386	0.000612	0.004	0.891	326497	-0.00024	0.004	0.953	385508	-0.00447	0.003	0.116	801138
rs9679845	20	57465278	A	G	0.0437	0.0072	1.39e-09	-0.0156	0.013082	0.233076	0.016901	0.020018	0.398514	-0.02259	0.044911	0.614926	-0.02028	0.132737	0.878546	0.038823	0.093127	0.676761	0.020253	0.069672	0.771292	0.00229	0.006	0.703568	323386	-0.0139	0.006	0.0199	326497	0.00117	0.005	0.829	385508	-8e-05	0.004	0.983	801138
rs55830103	20	57465943	T	G	-0.0274	0.0042	5.29e-11	0.009911	0.00742	0.181608	-0.0022	0.01145	0.847428	0.008359	0.025357	0.741667	-0.10371	0.072463	0.15238	-0.02197	0.053174	0.679445	0.052556	0.040599	0.195481	0.00199	0.003	0.537593	323386	-0.00671	0.003	0.0377	326497	-0.00422	0.003	0.152	385508	0.000185	0.002	0.928	801138
rs185799410	20	57466093	T	G	0.0582	0.0104	2.41e-08	0.0079	0.018064	0.661868	0.095548	0.026802	0.000364	0.068274	0.059502	0.251207	-0.1866	0.198823	0.347982	-0.07913	0.135106	0.55808	0.09995	0.092403	0.279396	-0.0043	0.008	0.599807	323386	0.023	0.008	0.00484	325812	0.0124	0.007	0.0936	384506	0.0218	0.005	2.28e-05	799788
rs2232176	22	31536133	A	C	0.0293	0.0035	1.48e-16	-0.00338	0.006511	0.603651	0.027542	0.010043	0.006102	-0.02609	0.022427	0.244748	0.130948	0.064035	0.040861	-0.08266	0.048212	0.086425				0.000567	0.003	0.845194	323386	-0.0055	0.003	0.057	326497	0.00922	0.003	0.000535	388313	0.000231	0.002	0.904287	748334
rs12004	22	38877461	T	G	-0.0191	0.0033	8.82e-09	-0.00433	0.006164	0.482789	-0.03693	0.009447	9.24e-05	0.033167	0.021111	0.116167	-0.04189	0.061474	0.495603	0.029244	0.044678	0.512758				-0.00025	0.003	0.925111	323386	0.00539	0.003	0.045315	326497	0.00416	0.002	0.092	388313	-0.00052	0.002	0.761	805431
rs12390314	23	3615761	T	G	0.0347	0.0033	1.47e-25	-0.00902	0.005189	0.082324	0.019117	0.008699	0.027968	-0.01826	0.019205	0.341701	0.074519	0.054526	0.171729	-0.06282	0.042544	0.139782	-0.00218	0.030499	0.943144
rs62606710	23	68377203	T	C	0.0233	0.004	4.69e-09	0.021943	0.005588	8.6e-05	0.025108	0.009428	0.007741	0.02867	0.020769	0.167461	0.025333	0.0597	0.671319	0.047316	0.045748	0.301009
rs1802288	23	99890204	T	C	0.0289	0.0039	1.58e-13	-0.00743	0.006377	0.243894	0.000805	0.01068	0.939951	-0.01581	0.023648	0.503773	-0.09855	0.070791	0.163869	0.050185	0.050726	0.322501	-0.03404	0.03788	0.368799

## Sheet: Supplementary Data 6
Supplementary Data 6 - Single-variant PheWAS associations
Phenome-wide association study (PheWAS) results for select TSH sentinel variants for associations at FDR <1% (European ancestry). Full results including FDR >1% will be provided freely on request.
nearest_gene	rsid	chromosome	position	coded_allele	non_coded_allele	minor_allele	MAF	MAC	MAC_cases	MAC_controls	PheWAS_ID	category	description	N_ID	FDR	P	OR	Beta	L95	U95	Z_T_STAT	SE	phenotype_group	phenoytpe_group_narrow	short_desc	effect_direction
SH2B3	rs3184504	12	111884608	T	C	T	0.481854	368995			Q0609	data_field_phenotype	Platelet count	382891	<1E-300	<1E-300		0.094105	0.089782	0.098428	42.6656	0.002206	Quantitative Measure	Blood Count	Platelet count (DFP)	positive
SH2B3	rs3184504	12	111884608	T	C	T	0.481854	368991			Q0610	data_field_phenotype	Platelet crit	382887	<1E-300	<1E-300		0.105656	0.10141	0.109902	48.7722	0.002166	Quantitative Measure	Blood Count	Platelet crit (DFP)	positive
SH2B3	rs3184504	12	111884608	T	C	T	0.481863	368385			Q0616	data_field_phenotype	Eosinophil count	382251	<1E-300	<1E-300		0.094747	0.090357	0.099137	42.3044	0.00224	Quantitative Measure	Blood Count	Eosinophil count (DFP)	positive
SH2B3	rs3184504	12	111884608	T	C	T	0.481863	368385			Q0613	data_field_phenotype	Lymphocyte count	382251	1.92e-288	4.05e-291		0.082694	0.078253	0.087135	36.4963	0.002266	Quantitative Measure	Blood Count	Lymphocyte count (DFP)	positive
DBH_C9orf96_STKLD1	rs3124747	9	136268084	A	G	A	0.322633	243108			Q0502	data_field_phenotype	Alkaline phosphatase	376756	6.22e-192	3.27e-195		-0.07194	-0.07667	-0.06721	-29.8235	0.002412	Quantitative Measure	Blood Biochemistry	Alkaline phosphatase (DFP)	negative
SH2B3	rs3184504	12	111884608	T	C	T	0.482116	363231			Q2020	formula_phenotype	eGFR	376705	6.13e-186	1.61e-188		-0.0566	-0.06038	-0.05281	-29.3016	0.001932	Quantitative Measure	Blood Biochemistry	eGFR (primary care) (FP)	negative
SH2B3	rs3184504	12	111884608	T	C	T	0.481852	368992			Q0601	data_field_phenotype	White blood cell (leukocyte) count	382889	1.36e-170	4.31e-173		0.063867	0.059407	0.068328	28.0617	0.002276	Quantitative Measure	Blood Count	White blood cell (leukocyte) count (DFP)	positive
SH2B3	rs3184504	12	111884608	T	C	T	0.481851	368995			Q0603	data_field_phenotype	Haemoglobin concentration	382893	4.86e-159	1.79e-161		0.049361	0.04579	0.052933	27.091	0.001822	Quantitative Measure	Blood Count	Haemoglobin concentration (DFP)	positive
SH2B3	rs3184504	12	111884608	T	C	T	0.481838	363305			Q0620	data_field_phenotype	Reticulocyte count	376999	8.5e-145	3.58e-147		0.05859	0.054147	0.063033	25.8465	0.002267	Quantitative Measure	Blood Count	Reticulocyte count (DFP)	positive
SH2B3	rs3184504	12	111884608	T	C	T	0.481853	368996			Q0604	data_field_phenotype	Haematocrit percentage	382893	1.81e-138	8.57e-141		0.047276	0.04361	0.050943	25.2716	0.001871	Quantitative Measure	Blood Count	Haematocrit % (DFP)	positive
SH2B3	rs3184504	12	111884608	T	C	T	0.481838	363305			Q0625	data_field_phenotype	High light scatter reticulocyte count	376999	7.44e-129	3.92e-131		0.055428	0.050971	0.059885	24.3757	0.002274	Quantitative Measure	Blood Count	High light scatter reticulocyte count (DFP)	positive
SH2B3	rs3184504	12	111884608	T	C	T	0.482069	369345	63552	305793	P2074	Composite_phenotype	Eosinophilia (case control >=0.3)	383083	9.87e-127	5.72e-129	1.16273		1.1486	1.17704	24.161	0.00624	Haematopoietic	Haematopoietic	Eosinophilia (>=0.3) (CP)	positive
SH2B3	rs3184504	12	111884608	T	C	T	0.481838	363305			Q0619	data_field_phenotype	Reticulocyte percentage	376999	6.01e-113	3.8e-115		0.052393	0.047892	0.056894	22.8161	0.002296	Quantitative Measure	Blood Count	Reticulocyte % (DFP)	positive
MLEC_SPPL3	rs2393717	12	121220375	G	C	G	0.469506	353039			Q0512	data_field_phenotype	C-reactive protein	375969	5.59e-112	2.94e-115		0.052172	0.047692	0.056651	22.8273	0.002286	Quantitative Measure	Blood Biochemistry	C-reactive protein (DFP)	positive
SH2B3	rs3184504	12	111884608	T	C	T	0.481838	363306			Q0624	data_field_phenotype	High light scatter reticulocyte percentage	377000	8.49e-104	5.81e-106		0.050216	0.045716	0.054716	21.8702	0.002296	Quantitative Measure	Blood Count	High light scatter reticulocyte % (DFP)	positive
SH2B3	rs3184504	12	111884608	T	C	T	0.481863	368385			Q0614	data_field_phenotype	Monocyte count	382251	5.36e-81	3.95e-83		0.04263	0.038305	0.046954	19.3205	0.002206	Quantitative Measure	Blood Count	Monocyte count (DFP)	positive
SH2B3	rs3184504	12	111884608	T	C	T	0.48212	375481	24957	350524	P244.4	Phecode	Hypothyroidism NOS	389406	1.08e-78	8.49e-81	1.20047		1.1781	1.22326	19.0366	0.009598	Endocrine/Metabolic	Endocrine/Metabolic	Hypothyroidism NOS (Phecode)	positive
SH2B3	rs3184504	12	111884608	T	C	T	0.481853	368996			Q0602	data_field_phenotype	Red blood cell (erythrocyte) count	382893	4.94e-75	4.17e-77		0.036519	0.032669	0.040369	18.5903	0.001964	Quantitative Measure	Blood Count	Red blood cell (erythrocyte) count (DFP)	positive
SH2B3	rs3184504	12	111884608	T	C	T	0.482094	376450	26093	350357	P244	Phecode	Hypothyroidism	390432	2.04e-74	1.83e-76	1.18963		1.16795	1.21171	18.5066	0.009383	Endocrine/Metabolic	Endocrine/Metabolic	Hypothyroidism (Phecode)	positive
IGHMBP2_CPT1A_SCD	rs2229738	11	68562328	C	T	T	0.0663543	13749			Q1141	data_field_phenotype	Omega-3 Fatty Acids to Total Fatty Acids percentage	103603	3.03e-66	1.59e-69		0.149884	0.133229	0.16654	17.6379	0.008498	Metabolomics	Metabolomics	Omega-3 Fatty Acids to Total Fatty Acids % (DFP)	positive
MLEC_SPPL3	rs2393717	12	121220375	G	C	G	0.469492	353571			Q0514	data_field_phenotype	Gamma glutamyltransferase	376547	2.18e-62	2.29e-65		0.03657	0.032373	0.040767	17.078	0.002141	Quantitative Measure	Blood Biochemistry	Gamma glutamyltransferase (DFP)	positive
SH2B3	rs3184504	12	111884608	T	C	T	0.481286	360666			Q0100	data_field_phenotype	Diastolic blood pressure	374690	2.31e-58	2.19e-60		0.037243	0.03279	0.041695	16.3948	0.002272	Quantitative Measure	Body Measurements	Diastolic blood pressure (DFP)	positive
SH2B3	rs3184504	12	111884608	T	C	T	0.482059	361811			Q0525	data_field_phenotype	Total bilirubin	375277	3.34e-57	3.34e-59		0.035665	0.031357	0.039972	16.2281	0.002198	Quantitative Measure	Blood Biochemistry	Total bilirubin (DFP)	positive
IGHMBP2_CPT1A_SCD	rs2229738	11	68562328	C	T	T	0.0663543	13749			Q1092	data_field_phenotype	Degree of Unsaturation	103603	7.89e-56	8.31e-59		0.136127	0.119637	0.152617	16.1795	0.008414	Metabolomics	Metabolomics	Degree of Unsaturation (DFP)	positive
IGHMBP2_CPT1A_SCD	rs2229738	11	68562328	C	T	T	0.0663543	13749			Q1143	data_field_phenotype	Omega-6 Fatty Acids to Omega-3 Fatty Acids ratio	103603	9.06e-53	1.43e-55		-0.13371	-0.15039	-0.11703	-15.7129	0.00851	Metabolomics	Metabolomics	Omega-6 Fatty Acids to Omega-3 Fatty Acids ratio (DFP)	negative
IGHMBP2_CPT1A_SCD	rs2229738	11	68562328	C	T	T	0.0663543	13749			Q1094	data_field_phenotype	Docosahexaenoic Acid to Total Fatty Acids percentage	103603	5.9e-51	1.24e-53		0.131545	0.114832	0.148258	15.4267	0.008527	Metabolomics	Metabolomics	Docosahexaenoic Acid to Total Fatty Acids % (DFP)	positive
IGHMBP2_CPT1A_SCD	rs2229738	11	68562328	C	T	T	0.0663543	13749			Q1093	data_field_phenotype	Docosahexaenoic Acid	103603	5.44e-49	1.43e-51		0.126403	0.110014	0.142792	15.1165	0.008362	Metabolomics	Metabolomics	Docosahexaenoic Acid (DFP)	positive
SH2B3	rs3184504	12	111884608	T	C	T	0.482066	362794			Q0529	data_field_phenotype	Urate	376291	9.09e-48	9.57e-50		0.028981	0.025151	0.032811	14.8308	0.001954	Quantitative Measure	Blood Biochemistry	Urate (DFP)	positive
IGHMBP2_CPT1A_SCD	rs2229738	11	68562328	C	T	T	0.0663543	13749			Q1140	data_field_phenotype	Omega-3 Fatty Acids	103603	2.39e-44	7.56e-47		0.121709	0.105122	0.138297	14.381	0.008463	Metabolomics	Metabolomics	Omega-3 Fatty Acids (DFP)	positive
SH2B3	rs3184504	12	111884608	T	C	T	0.482112	363264			Q0510	data_field_phenotype	Cholesterol	376742	1.24e-40	1.37e-42		-0.03098	-0.03541	-0.02654	-13.6801	0.002264	Quantitative Measure	Blood Biochemistry	Cholesterol (DFP)	negative
SH2B3	rs3184504	12	111884608	T	C	T	0.481863	368385			Q0615	data_field_phenotype	Neutrophil count	382251	3.39e-38	3.93e-40		0.030262	0.025789	0.034734	13.262	0.002282	Quantitative Measure	Blood Count	Neutrophil count (DFP)	positive
SH2B3	rs3184504	12	111884608	T	C	T	0.482056	363046			Q0516	data_field_phenotype	Glycated haemoglobin (HbA1c)	376560	3.78e-38	4.58e-40		-0.02917	-0.03349	-0.02486	-13.2505	0.002202	Quantitative Measure	Blood Biochemistry	Glycated haemoglobin (HbA1c) (DFP)	negative
SH2B3	rs3184504	12	111884608	T	C	T	0.485003	314272			Q0507	data_field_phenotype	Direct bilirubin	323990	3.86e-38	4.88e-40		0.03159	0.026916	0.036264	13.2459	0.002385	Quantitative Measure	Blood Biochemistry	Direct bilirubin (DFP)	positive
INSR_ACTL9	rs4804416	19	7223848	G	T	G	0.428827	294955			Q0524	data_field_phenotype	Sex hormone binding globulin	343909	9.55e-36	5.03e-39		-0.02898	-0.03333	-0.02463	-13.0694	0.002217	Quantitative Measure	Blood Biochemistry	SHBG (DFP)	negative
SH2B3	rs3184504	12	111884608	T	C	T	0.481902	334334			Q0517	data_field_phenotype	HDL cholesterol	346890	1.8e-33	2.37e-35		-0.02697	-0.03123	-0.02271	-12.4092	0.002173	Quantitative Measure	Blood Biochemistry	HDL cholesterol (DFP)	negative
SH2B3	rs3184504	12	111884608	T	C	T	0.482087	362595			Q0519	data_field_phenotype	LDL direct	376068	2.24e-29	3.07e-31		-0.02669	-0.03119	-0.02219	-11.6264	0.002296	Quantitative Measure	Blood Biochemistry	LDL direct (DFP)	negative
SH2B3	rs3184504	12	111884608	T	C	T	0.481838	363305			Q0623	data_field_phenotype	Immature reticulocyte fraction	376999	4.07e-28	5.78e-30		0.026101	0.021603	0.0306	11.3727	0.002295	Quantitative Measure	Blood Count	Immature reticulocyte fraction (DFP)	positive
SH2B3	rs3184504	12	111884608	T	C	T	0.482168	379112	118736	260376	P401.1	Phecode	Essential hypertension	393133	3.96e-25	5.84e-27	1.05705		1.04641	1.06779	10.7513	0.00516	Circulatory system	Circulatory system	Essential hypertension (Phecode)	positive
SH2B3	rs3184504	12	111884608	T	C	T	0.482164	379354	119004	260350	P401	Phecode	Hypertension	393387	4.39e-25	6.7e-27	1.05693		1.0463	1.06767	10.7386	0.005156	Circulatory system	Circulatory system	Hypertension (Phecode)	positive
SH2B3	rs3184504	12	111884608	T	C	T	0.481887	333857			Q0522	data_field_phenotype	Phosphate	346406	2.44e-23	3.85e-25		0.024143	0.019575	0.028711	10.3587	0.002331	Quantitative Measure	Blood Biochemistry	Phosphate (DFP)	positive
SH2B3	rs3184504	12	111884608	T	C	T	0.482836	96796			Q1134	data_field_phenotype	Lactate	100237	3.21e-23	5.25e-25		0.045896	0.037189	0.054604	10.3311	0.004443	Metabolomics	Metabolomics	Lactate (DFP)	positive
SH2B3	rs3184504	12	111884608	T	C	T	0.482123	363143			Q0503	data_field_phenotype	Alanine aminotransferase	376608	1.18e-22	1.99e-24		0.022126	0.017875	0.026378	10.2002	0.002169	Quantitative Measure	Blood Biochemistry	Alanine aminotransferase (DFP)	positive
SPATA13	rs9507279	13	24775834	C	A	A	0.35448	276074	15888.9	260185	P244.4	Phecode	Hypothyroidism NOS	389406	9.95e-22	5.24e-25	1.11139		1.08934	1.13389	10.3285	0.010226	Endocrine/Metabolic	Endocrine/Metabolic	Hypothyroidism NOS (Phecode)	positive
IGHMBP2_CPT1A_SCD	rs2229738	11	68562328	C	T	T	0.0663543	13749			Q1180	data_field_phenotype	Polyunsaturated Fatty Acids to Monounsaturated Fatty Acids ratio	103603	1.62e-21	5.98e-24		0.086056	0.069347	0.102764	10.0947	0.008525	Metabolomics	Metabolomics	Poly to mononunsaturated Fatty Acids ratio (DFP)	positive
MLEC_SPPL3	rs2393717	12	121220375	G	C	G	0.469396	351940			Q0518	data_field_phenotype	IGF-1	374886	3.53e-21	5.57e-24		-0.02253	-0.0269	-0.01815	-10.0999	0.00223	Quantitative Measure	Blood Biochemistry	IGF-1 (DFP)	negative
SH2B3	rs3184504	12	111884608	T	C	T	0.480826	221902			Q0011	data_field_phenotype	birth weight	230751	7.75e-21	1.35e-22		-0.02838	-0.03406	-0.02269	-9.78297	0.0029	Quantitative Measure	Anthropometry	Birth weight (DFP)	negative
SH2B3	rs3184504	12	111884608	T	C	T	0.481929	373327			Q0008	data_field_phenotype	Whole body fat-free mass	387326	1.88e-20	3.37e-22		-0.01369	-0.01646	-0.01092	-9.68916	0.001413	Quantitative Measure	Anthropometry	Whole body fat-free mass (DFP)	negative
IGHMBP2_CPT1A_SCD	rs2229738	11	68562328	C	T	T	0.0663543	13749			Q1139	data_field_phenotype	Monounsaturated Fatty Acids to Total Fatty Acids percentage	103603	2.32e-20	9.79e-23		-0.08346	-0.10013	-0.0668	-9.81646	0.008502	Metabolomics	Metabolomics	Monounsaturated Fatty Acids to Total Fatty Acids % (DFP)	negative
SH2B3	rs3184504	12	111884608	T	C	T	0.481852	368989			Q0612	data_field_phenotype	Platelet distribution width	382886	5.21e-20	9.6e-22		0.02164	0.017213	0.026066	9.58169	0.002258	Quantitative Measure	Blood Count	Platelet distribution width (DFP)	positive
SPATA13	rs9507279	13	24775834	C	A	A	0.354517	276830	16770.4	260059	P244	Phecode	Hypothyroidism	390432	1.26e-19	1.32e-22	1.10264		1.08126	1.12443	9.78375	0.009986	Endocrine/Metabolic	Endocrine/Metabolic	Hypothyroidism (Phecode)	positive
SH2B3	rs3184504	12	111884608	T	C	T	0.48155	353547	21357	332190	P411.2	Phecode	Myocardial infarction	367093	1.5e-19	2.84e-21	1.10204		1.08009	1.12442	9.46856	0.010261	Safety	Safety	Myocardial infarction (Phecode)	positive
IGHMBP2_CPT1A_SCD	rs2229738	11	68562328	C	T	T	0.0663543	13749			Q1181	data_field_phenotype	Polyunsaturated Fatty Acids to Total Fatty Acids percentage	103603	1.63e-19	7.75e-22		0.08258	0.065729	0.09943	9.6054	0.008597	Metabolomics	Metabolomics	Polyunsaturated Fatty Acids to Total Fatty Acids % (DFP)	positive
INSR_ACTL9	rs4804416	19	7223848	G	T	G	0.428784	322695			Q0529	data_field_phenotype	Urate	376291	8.59e-19	9.05e-22		0.018925	0.015056	0.022793	9.58779	0.001974	Quantitative Measure	Blood Biochemistry	Urate (DFP)	positive
DBH_C9orf96_STKLD1	rs3124747	9	136268084	A	G	A	0.322565	247016			Q0602	data_field_phenotype	Red blood cell (erythrocyte) count	382893	9.21e-19	9.69e-22		-0.02014	-0.02426	-0.01602	-9.58068	0.002102	Quantitative Measure	Blood Count	Red blood cell (erythrocyte) count (DFP)	negative
SH2B3	rs3184504	12	111884608	T	C	T	0.484108	181521	23398	158123	P2013	Composite_phenotype	Myocardial infarction	187480	1.31e-18	2.56e-20	1.10105		1.07879	1.12377	9.23601	0.010423	Safety	Safety	Myocardial infarction (CP)	positive
SH2B3	rs3184504	12	111884608	T	C	T	0.481918	373339			Q0010	data_field_phenotype	Basal metabolic rate	387347	2.68e-18	5.37e-20		-0.01353	-0.01642	-0.01063	-9.15684	0.001477	Quantitative Measure	Anthropometry	Basal metabolic rate (DFP)	negative
SPATA13	rs17364832	13	24786915	G	T	G	0.277638	216228	14111	202117	P244.4	Phecode	Hypothyroidism NOS	389406	3.15e-18	1.66e-21	1.10553		1.08294	1.12859	9.52448	0.010533	Endocrine/Metabolic	Endocrine/Metabolic	Hypothyroidism NOS (Phecode)	positive
SH2B3	rs3184504	12	111884608	T	C	T	0.482113	363278			Q0502	data_field_phenotype	Alkaline phosphatase	376756	3.16e-18	6.5e-20		0.020628	0.016202	0.025053	9.13624	0.002258	Quantitative Measure	Blood Biochemistry	Alkaline phosphatase (DFP)	positive
SH2B3	rs3184504	12	111884608	T	C	T	0.482126	361600			Q0505	data_field_phenotype	Apolipoprotein B	375006	3.16e-18	6.66e-20		-0.02107	-0.02559	-0.01655	-9.13362	0.002307	Quantitative Measure	Blood Biochemistry	Apolipoprotein B (DFP)	negative
DBH_C9orf96_STKLD1	rs3124747	9	136268084	A	G	A	0.322567	247017			Q0603	data_field_phenotype	Haemoglobin concentration	382893	3.39e-18	5.35e-21		-0.01834	-0.02217	-0.01452	-9.40256	0.001951	Quantitative Measure	Blood Count	Haemoglobin concentration (DFP)	negative
SDCCAG8	rs10926981	1	243451405	C	A	A	0.46108	347253			Q0511	data_field_phenotype	Creatinine	376565	7.36e-18	3.88e-21		-0.01758	-0.02123	-0.01393	-9.43643	0.001863	Quantitative Measure	Blood Biochemistry	Creatinine (DFP)	negative
CCDC77_WNK1_B4GALNT3	rs149363012	12	670520	T	C	T	0.0262783	19801			Q0502	data_field_phenotype	Alkaline phosphatase	376756	1.21e-17	6.36e-21		0.066245	0.05241	0.080081	9.38441	0.007059	Quantitative Measure	Blood Biochemistry	Alkaline phosphatase (DFP)	positive
SH2B3	rs3184504	12	111884608	T	C	T	0.481863	368385			Q0617	data_field_phenotype	Basophil count	382251	1.27e-17	2.75e-19		0.018614	0.014551	0.022677	8.97896	0.002073	Quantitative Measure	Blood Count	Basophil count (DFP)	positive
SH2B3	rs3184504	12	111884608	T	C	T	0.481286	360662			Q0110	data_field_phenotype	Systolic blood pressure	374686	1.64e-17	3.63e-19		0.019328	0.015094	0.023561	8.94811	0.00216	Quantitative Measure	Body Measurements	Systolic blood pressure (DFP)	positive
SH2B3	rs3184504	12	111884608	T	C	T	0.482153	378272	49250	329022	P411	Phecode	Ischemic Heart Disease	392274	6.37e-17	1.44e-18	1.06387		1.04929	1.07865	8.79407	0.007041	Circulatory system	Circulatory system	Ischemic Heart Disease (Phecode)	positive
FOXE1_ANP32B_C9orf156	rs2282192	9	100672338	T	C	T	0.276863	208754			Q0621	data_field_phenotype	Mean reticulocyte volume	376999	9.14e-17	4.81e-20		-0.02345	-0.02847	-0.01844	-9.16869	0.002558	Quantitative Measure	Blood Count	Mean reticulocyte volume (DFP)	negative
SPATA13	rs17364832	13	24786915	G	T	G	0.2776	216768	14749	202019	P244	Phecode	Hypothyroidism	390432	9.51e-17	1e-19	1.09826		1.07628	1.12068	9.08883	0.010312	Endocrine/Metabolic	Endocrine/Metabolic	Hypothyroidism (Phecode)	positive
SH2B3	rs3184504	12	111884608	T	C	T	0.481838	363306			Q0622	data_field_phenotype	Mean sphered cell volume	377000	1.64e-16	3.8e-18		-0.0199	-0.0244	-0.01541	-8.68502	0.002292	Quantitative Measure	Blood Count	Mean sphered cell volume (DFP)	negative
SH2B3	rs3184504	12	111884608	T	C	T	0.48187	334461			Q0501	data_field_phenotype	Albumin	347045	2.64e-16	6.26e-18		-0.02037	-0.025	-0.01574	-8.62818	0.002361	Quantitative Measure	Blood Biochemistry	Albumin (DFP)	negative
SH2B3	rs3184504	12	111884608	T	C	T	0.481749	363581	32480	331101	P411.4	Phecode	Coronary atherosclerosis	377355	4.2e-16	1.02e-17	1.07534		1.05763	1.09334	8.57189	0.008473	Circulatory system	Circulatory system	Coronary atherosclerosis (Phecode)	positive
SH2B3	rs3184504	12	111884608	T	C	T	0.48182	334074			Q0527	data_field_phenotype	Total protein	346679	4.75e-16	1.18e-17		0.020517	0.015817	0.025218	8.55565	0.002398	Quantitative Measure	Blood Biochemistry	Total protein (DFP)	positive
SH2B3	rs3184504	12	111884608	T	C	T	0.481851	368992			Q0606	data_field_phenotype	Mean corpuscular haemoglobin	382890	1.38e-15	3.49e-17		0.019064	0.014631	0.023497	8.42922	0.002262	Quantitative Measure	Blood Count	Mean corpuscular haemoglobin (DFP)	positive
SH2B3	rs3184504	12	111884608	T	C	T	0.482083	361995			Q0506	data_field_phenotype	Aspartate aminotransferase	375449	1.72e-15	4.43e-17		0.018581	0.014246	0.022916	8.40124	0.002212	Quantitative Measure	Blood Biochemistry	Aspartate aminotransferase (DFP)	positive
SH2B3	rs3184504	12	111884608	T	C	T	0.481565	358103	26566	331537	P411.8	Phecode	Other chronic ischemic heart disease, unspecified	371812	1.89e-15	4.98e-17	1.08118		1.06164	1.10108	8.38712	0.009306	Circulatory system	Circulatory system	Other chronic ischemic heart disease, unspecified (Phecode)	positive
SMOC2	rs751171	6	168819800	C	T	C	0.331515	260549			Q0001	data_field_phenotype	Standing height	392968	7.82e-15	4.12e-18		-0.01464	-0.01795	-0.01134	-8.67588	0.001688	Quantitative Measure	Anthropometry	Standing height (DFP)	negative
TSPAN6	rs1802288	X	99890204	T	C	T	0.165477	129884			Q0002	data_field_phenotype	Sitting height	392454	1.21e-14	6.4e-18		-0.01627	-0.01997	-0.01258	-8.62562	0.001887	Quantitative Measure	Anthropometry	Sitting height (DFP)	negative
INSR_ACTL9	rs4804416	19	7223848	G	T	G	0.428773	322826			Q0528	data_field_phenotype	Triglycerides	376453	1.43e-14	2.26e-17		0.019165	0.014735	0.023594	8.48016	0.00226	Quantitative Measure	Blood Biochemistry	Triglycerides (DFP)	positive
TPO	rs11694732	2	1408350	C	G	C	0.407005	316980	20287.8	296693	P244.4	Phecode	Hypothyroidism NOS	389406	1.86e-14	9.81e-18	1.08682		1.06634	1.10769	8.57618	0.009708	Endocrine/Metabolic	Endocrine/Metabolic	Hypothyroidism NOS (Phecode)	positive
MLEC_SPPL3	rs2393717	12	121220375	G	C	G	0.469485	353762			Q0502	data_field_phenotype	Alkaline phosphatase	376756	2.1e-14	4.43e-17		-0.01901	-0.02345	-0.01458	-8.40145	0.002263	Quantitative Measure	Blood Biochemistry	Alkaline phosphatase (DFP)	negative
TSPAN6	rs1802288	X	99890204	T	C	T	0.165559	124520			Q0511	data_field_phenotype	Creatinine	376060	2.26e-14	2.38e-17		0.017481	0.013438	0.021524	8.47374	0.002063	Quantitative Measure	Blood Biochemistry	Creatinine (DFP)	positive
TSPAN6	rs1802288	X	99890204	T	C	T	0.16547	129875			Q0001	data_field_phenotype	Standing height	392442	4.03e-14	6.37e-17		-0.01468	-0.01812	-0.01124	-8.35848	0.001757	Quantitative Measure	Anthropometry	Standing height (DFP)	negative
SASH1	rs9497965	6	148521292	T	C	T	0.409313	318778	20376.5	298402	P244.4	Phecode	Hypothyroidism NOS	389406	4.64e-14	2.45e-17	1.08586		1.06536	1.10675	8.47042	0.009724	Endocrine/Metabolic	Endocrine/Metabolic	Hypothyroidism NOS (Phecode)	positive
NRG1	rs36213229	8	32405517	G	T	T	0.455454	342766			Q0529	data_field_phenotype	Urate	376291	5.87e-14	3.09e-17		-0.01655	-0.0204	-0.01271	-8.44341	0.001961	Quantitative Measure	Blood Biochemistry	Urate (DFP)	negative
SASH1	rs9497965	6	148521292	T	C	T	0.409334	319635	21351.1	298283	P244	Phecode	Hypothyroidism	390432	1.42e-13	1.5e-16	1.0817		1.06172	1.10205	8.25668	0.009511	Endocrine/Metabolic	Endocrine/Metabolic	Hypothyroidism (Phecode)	positive
DBH_C9orf96_STKLD1	rs3124747	9	136268084	A	G	A	0.322565	247016			Q0604	data_field_phenotype	Haematocrit percentage	382893	2.55e-13	5.37e-16		-0.01623	-0.02016	-0.0123	-8.10328	0.002003	Quantitative Measure	Blood Count	Haematocrit % (DFP)	negative
CADM1	rs11605461	11	115053011	G	A	A	0.460803	144289			Q0200	combined_data_field_phenotype	Heel bone mineral density (BMD) (lowest)	156563	8.75e-13	4.61e-16		-0.02814	-0.03493	-0.02135	-8.1223	0.003465	Quantitative Measure	Imaging	Heel bone mineral density (BMD) (lowest) (cDFP)	negative
IGHMBP2_CPT1A_SCD	rs2229738	11	68562328	C	T	T	0.0664252	13756			Q1121	data_field_phenotype	Free Cholesterol to Total Lipids in Small LDL percentage	103545	1.16e-12	6.1e-15		0.067439	0.0505	0.084378	7.8031	0.008643	Metabolomics	Metabolomics	Free Cholesterol to Total Lipids in S-LDL % (DFP)	positive
TPO	rs11694732	2	1408350	C	G	C	0.406942	317767	21214.8	296552	P244	Phecode	Hypothyroidism	390432	1.27e-12	1.33e-15	1.07885		1.05895	1.09912	7.99148	0.009497	Endocrine/Metabolic	Endocrine/Metabolic	Hypothyroidism (Phecode)	positive
SH2B3	rs3184504	12	111884608	T	C	T	0.481908	332576			Q0504	data_field_phenotype	Apolipoprotein A	345062	1.91e-12	5.12e-14		-0.01665	-0.02098	-0.01231	-7.5292	0.002211	Quantitative Measure	Blood Biochemistry	Apolipoprotein A (DFP)	negative
TSPAN6	rs1802288	X	99890204	T	C	T	0.165552	124424			Q0529	data_field_phenotype	Urate	375786	2.94e-12	6.19e-15		0.016968	0.012704	0.021231	7.80029	0.002175	Quantitative Measure	Blood Biochemistry	Urate (DFP)	positive
FOXE1_ANP32B_C9orf156	rs2282192	9	100672338	T	C	T	0.276957	212086			Q0612	data_field_phenotype	Platelet distribution width	382886	3.4e-12	3.58e-15		0.019853	0.014908	0.024798	7.86916	0.002523	Quantitative Measure	Blood Count	Platelet distribution width (DFP)	positive
PRKCA_APOH	rs1801690	17	64208285	C	G	G	0.0549169	41237			Q0506	data_field_phenotype	Aspartate aminotransferase	375449	9.89e-12	5.21e-15		-0.03797	-0.04749	-0.02846	-7.8221	0.004854	Quantitative Measure	Blood Biochemistry	Aspartate aminotransferase (DFP)	negative
INSR_ACTL9	rs4804416	19	7223848	G	T	G	0.428814	337020			Q0001	data_field_phenotype	Standing height	392968	1.73e-11	3.65e-14		-0.01209	-0.01522	-0.00896	-7.57312	0.001597	Quantitative Measure	Anthropometry	Standing height (DFP)	negative
SH2B3	rs3184504	12	111884608	T	C	T	0.481851	372805	98427	274378	P5012	data_field_phenotype	Comparatively taller age 10	386847	2.84e-11	7.78e-13	0.963806		0.954135	0.973574	-7.16502	0.005145	Quantitative Measure	Anthropometry	Comparatively taller age 10 (DFP)	negative
SGK1	rs1743963	6	134497675	G	A	G	0.297994	206762			Q0509	data_field_phenotype	Calcium	346923	3.42e-11	1.8e-14		0.020304	0.015112	0.025496	7.66453	0.002649	Quantitative Measure	Blood Biochemistry	Calcium (DFP)	positive
MLEC_SPPL3	rs2393717	12	121220375	G	C	G	0.469696	369151			Q0001	data_field_phenotype	Standing height	392968	3.78e-11	9.95e-14		0.011794	0.008687	0.0149	7.44183	0.001585	Quantitative Measure	Anthropometry	Standing height (DFP)	positive
SH2B3	rs3184504	12	111884608	T	C	T	0.481854	368996			Q0605	data_field_phenotype	Mean corpuscular volume	382892	4.28e-11	1.19e-12		0.016121	0.011675	0.020567	7.1064	0.002269	Quantitative Measure	Blood Count	Mean corpuscular volume (DFP)	positive
SH2B3	rs3184504	12	111884608	T	C	T	0.482713	100021			Q1186	data_field_phenotype	Sphingomyelins	103603	4.45e-11	1.27e-12		-0.02919	-0.03725	-0.02113	-7.09886	0.004112	Metabolomics	Metabolomics	Sphingomyelins (DFP)	negative
FOXE1_ANP32B_C9orf156	rs2282192	9	100672338	T	C	T	0.276863	208755			Q0622	data_field_phenotype	Mean sphered cell volume	377000	4.63e-11	7.31e-14		-0.01915	-0.02417	-0.01414	-7.4824	0.00256	Quantitative Measure	Blood Count	Mean sphered cell volume (DFP)	negative
GLIS3	rs10814915	9	4290544	T	C	T	0.415215	287887			Q0515	data_field_phenotype	Glucose	346672	1.18e-10	6.24e-14		0.018029	0.01332	0.022738	7.50335	0.002403	Quantitative Measure	Blood Biochemistry	Glucose (DFP)	positive
IGHMBP2_CPT1A_SCD	rs2229738	11	68562328	C	T	T	0.0658475	49577			Q0528	data_field_phenotype	Triglycerides	376453	1.44e-10	8.32e-13		-0.03227	-0.0411	-0.02343	-7.1561	0.004509	Quantitative Measure	Blood Biochemistry	Triglycerides (DFP)	negative
SH2B3	rs3184504	12	111884608	T	C	T	0.482921	97040			Q1192	data_field_phenotype	Total Esterified Cholesterol	100472	1.78e-10	5.15e-12		-0.02976	-0.03821	-0.02131	-6.90235	0.004311	Metabolomics	Metabolomics	Total Esterified Cholesterol (DFP)	negative
SH2B3	rs3184504	12	111884608	T	C	T	0.482921	97040			Q1014	data_field_phenotype	Cholesterol in IDL	100472	2.49e-10	7.33e-12		-0.02955	-0.038	-0.0211	-6.85188	0.004312	Metabolomics	Metabolomics	Cholesterol in IDL (DFP)	negative
SH2B3	rs3184504	12	111884608	T	C	T	0.482921	97040			Q1097	data_field_phenotype	Free Cholesterol in IDL	100472	2.99e-10	8.96e-12		-0.02949	-0.03797	-0.02102	-6.82306	0.004323	Metabolomics	Metabolomics	Free Cholesterol in IDL (DFP)	negative
SH2B3	rs3184504	12	111884608	T	C	T	0.482921	97040			Q1043	data_field_phenotype	Cholesteryl Esters in IDL	100472	3.29e-10	1.02e-11		-0.02933	-0.03778	-0.02088	-6.80413	0.004311	Metabolomics	Metabolomics	Cholesteryl Esters in IDL (DFP)	negative
SH2B3	rs3184504	12	111884608	T	C	T	0.482921	97040			Q1187	data_field_phenotype	Total Cholesterol	100472	3.29e-10	1.01e-11		-0.02944	-0.03792	-0.02097	-6.80618	0.004326	Metabolomics	Metabolomics	Total Cholesterol (DFP)	negative
DBH_C9orf96_STKLD1	rs3124747	9	136268084	A	G	A	0.322565	247015			Q0608	data_field_phenotype	Red blood cell (erythrocyte) distribution width	382892	3.73e-10	9.82e-13		0.017338	0.012574	0.022102	7.13329	0.002431	Quantitative Measure	Blood Count	Red blood cell (erythrocyte) distribution width (DFP)	positive
SH2B3	rs3184504	12	111884608	T	C	T	0.482018	378957			Q0006	data_field_phenotype	Hip circumference	393094	4.38e-10	1.38e-11		-0.01521	-0.01962	-0.0108	-6.75969	0.00225	Quantitative Measure	Anthropometry	Hip circumference (DFP)	negative
IGHMBP2_CPT1A_SCD	rs2229738	11	68562328	C	T	T	0.066394	13766			Q1030	data_field_phenotype	Cholesterol to Total Lipids in Large LDL percentage	103669	4.72e-10	2.98e-12		0.05979	0.043	0.07658	6.97943	0.008567	Metabolomics	Metabolomics	Cholesterol to Total Lipids in L-LDL % (DFP)	positive
IGFBP5	rs57866041	2	217616484	GT	G	G	0.147268	89012.4			Q0123	formula_phenotype	FEV1/FVC ratio (best)	302212	5.19e-10	2.73e-13		-0.02557	-0.03243	-0.01871	-7.30734	0.003499	Quantitative Measure	Spirometry	FEV1/FVC ratio (DFP)	negative
SH2B3	rs3184504	12	111884608	T	C	T	0.481992	373130	80167	292963	P5011	data_field_phenotype	Comparatively shorter age 10	387071	7.63e-10	2.45e-11	1.03789		1.02662	1.04928	6.67631	0.005571	Quantitative Measure	Anthropometry	Comparatively shorter age 10 (DFP)	positive
IGFBP5	rs6711608	2	217614083	C	T	T	0.14692	88802.3			Q0123	formula_phenotype	FEV1/FVC ratio (best)	302212	7.8e-10	4.11e-13		-0.02538	-0.03224	-0.01852	-7.25225	0.003499	Quantitative Measure	Spirometry	FEV1/FVC ratio (DFP)	negative
SH2B3	rs3184504	12	111884608	T	C	T	0.482695	99637			Q1002	data_field_phenotype	Acetate	103209	8.36e-10	2.73e-11		-0.02932	-0.03795	-0.02069	-6.66115	0.004401	Metabolomics	Metabolomics	Acetate (DFP)	negative
SH2B3	rs3184504	12	111884608	T	C	T	0.482785	147207			Q2010	primary_care_quantitative_phenotype	Blood Potassium (primary care)	152456	8.99e-10	2.98e-11		0.0239	0.016854	0.030946	6.64788	0.003595	Quantitative Measure	Blood Biochemistry	Blood Potassium (primary care) (PQP)	positive
SH2B3	rs3184504	12	111884608	T	C	T	0.482921	97040			Q1197	data_field_phenotype	Total Lipids in IDL	100472	9.35e-10	3.15e-11		-0.02867	-0.03713	-0.02021	-6.64009	0.004318	Metabolomics	Metabolomics	Total Lipids in IDL (DFP)	negative
IGFBP5	rs1861630	2	217616804	C	T	T	0.147785	89325			Q0123	formula_phenotype	FEV1/FVC ratio (best)	302212	1.43e-09	7.52e-13		-0.02501	-0.03185	-0.01818	-7.16989	0.003489	Quantitative Measure	Spirometry	FEV1/FVC ratio (DFP)	negative
SH2B3	rs3184504	12	111884608	T	C	T	0.482733	100084			Q1100	data_field_phenotype	Free Cholesterol in Large LDL	103664	1.47e-09	5.02e-11		-0.02835	-0.0368	-0.01989	-6.5711	0.004314	Metabolomics	Metabolomics	Free Cholesterol in L-LDL (DFP)	negative
TG_CCN4	rs114322847	8	133883671	C	T	T	0.0271253	20091.9	178.008	19913.9	P241	Phecode	Nontoxic nodular goiter	370354	1.89e-09	9.94e-13	0.57608		0.495054	0.670363	-7.1313	0.077337	Endocrine/Metabolic	Endocrine/Metabolic	Nontoxic nodular goiter (Phecode)	negative
INSR_ACTL9	rs4804416	19	7223848	G	T	G	0.428808	297631			Q0501	data_field_phenotype	Albumin	347045	1.99e-09	5.23e-12		0.01644	0.01177	0.02111	6.89931	0.002383	Quantitative Measure	Blood Biochemistry	Albumin (DFP)	positive
IGHMBP2_CPT1A_SCD	rs2229738	11	68562328	C	T	T	0.0663871	13394			Q1039	data_field_phenotype	Cholesterol to Total Lipids in Very Large VLDL percentage	100878	1.99e-09	1.36e-11		0.057938	0.041145	0.07473	6.76238	0.008568	Metabolomics	Metabolomics	Cholesterol to Total Lipids in VL-VLDL % (DFP)	positive
IGHMBP2_CPT1A_SCD	rs2229738	11	68562328	C	T	T	0.0666059	12931			Q1070	data_field_phenotype	Cholesteryl Esters to Total Lipids in Very Large VLDL percentage	97071	2.14e-09	1.58e-11		0.058909	0.041782	0.076036	6.74138	0.008738	Metabolomics	Metabolomics	Cholesteryl Esters-Total Lipids in VL-VLDL % (DFP)	positive
IGHMBP2_CPT1A_SCD	rs2229738	11	68562328	C	T	T	0.0663966	13342			Q1113	data_field_phenotype	Free Cholesterol to Total Lipids in IDL percentage	100472	2.17e-09	1.72e-11		0.059941	0.042482	0.0774	6.72902	0.008908	Metabolomics	Metabolomics	Free Cholesterol to Total Lipids in IDL % (DFP)	positive
SH2B3	rs3184504	12	111884608	T	C	T	0.481866	278168	2961	275207	P557.1	Phecode	Celiac disease	288636	2.51e-09	8.72e-11	1.19002		1.12909	1.25423	6.48767	0.026815	Digestive	Digestive	Celiac disease (Phecode)	positive
SH2B3	rs3184504	12	111884608	T	C	T	0.482098	380848	191319	189529	P2069	Composite_phenotype	Family history Heart disease	394990	2.8e-09	9.89e-11	1.02974		1.02063	1.03892	6.46858	0.00453	Circulatory system	Circulatory system	Family history Heart disease (CP)	positive
SH2B3	rs3184504	12	111884608	T	C	T	0.48212	331610	153477	178133	P2057	Composite_phenotype	Ever smoked	343908	2.82e-09	1.01e-10	1.03237		1.02245	1.04238	6.46572	0.004926	Behaviour	Behaviour	Ever smoked (CP)	positive
TSPAN6	rs1802288	X	99890204	T	C	T	0.165591	124591			Q2020	formula_phenotype	eGFR	376200	3.05e-09	8.02e-12		-0.01471	-0.01893	-0.01049	-6.83832	0.002151	Quantitative Measure	Blood Biochemistry	eGFR (primary care) (FP)	negative
SH2B3	rs3184504	12	111884608	T	C	T	0.482921	97040			Q1194	data_field_phenotype	Total Free Cholesterol	100472	3.24e-09	1.18e-10		-0.02812	-0.03668	-0.01957	-6.44305	0.004365	Metabolomics	Metabolomics	Total Free Cholesterol (DFP)	negative
SH2B3	rs3184504	12	111884608	T	C	T	0.481944	373893			Q0003	data_field_phenotype	Weight	387901	3.3e-09	1.22e-10		-0.01281	-0.01671	-0.00891	-6.43722	0.00199	Quantitative Measure	Anthropometry	Weight (DFP)	negative
SH2B3	rs3184504	12	111884608	T	C	T	0.482729	100090			Q1117	data_field_phenotype	Free Cholesterol to Total Lipids in Medium HDL percentage	103671	3.36e-09	1.26e-10		-0.02535	-0.03307	-0.01762	-6.43303	0.00394	Metabolomics	Metabolomics	Free Cholesterol to Total Lipids in M-HDL % (DFP)	negative
IGHMBP2_CPT1A_SCD	rs2229738	11	68562328	C	T	T	0.0663994	13763			Q1034	data_field_phenotype	Cholesterol to Total Lipids in Medium VLDL percentage	103638	4.54e-09	4.07e-11		0.055264	0.038859	0.07167	6.60238	0.00837	Metabolomics	Metabolomics	Cholesterol to Total Lipids in M-VLDL % (DFP)	positive
IGHMBP2_CPT1A_SCD	rs2229738	11	68562328	C	T	T	0.066392	13764			Q1118	data_field_phenotype	Free Cholesterol to Total Lipids in Medium LDL percentage	103657	4.54e-09	3.92e-11		0.056286	0.03959	0.072981	6.60766	0.008518	Metabolomics	Metabolomics	Free Cholesterol to Total Lipids in M-LDL % (DFP)	positive
SH2B3	rs3184504	12	111884608	T	C	T	0.482016	378834			Q0001	data_field_phenotype	Standing height	392968	4.59e-09	1.74e-10		-0.01009	-0.01319	-0.00699	-6.38286	0.001581	Quantitative Measure	Anthropometry	Standing height (DFP)	negative
SH2B3	rs3184504	12	111884608	T	C	T	0.482921	97040			Q1150	data_field_phenotype	Phospholipids in IDL	100472	4.92e-09	1.89e-10		-0.02747	-0.03592	-0.01902	-6.37043	0.004312	Metabolomics	Metabolomics	Phospholipids in IDL (DFP)	negative
GLIS3	rs10814915	9	4290544	T	C	T	0.415241	85856.9			Q1127	data_field_phenotype	Glutamine	103382	5.93e-09	6.24e-12		0.03055	0.02184	0.039259	6.8748	0.004444	Metabolomics	Metabolomics	Glutamine (DFP)	positive
SH2B3	rs3184504	12	111884608	T	C	T	0.48213	380716	193294	187422	P2063	Composite_phenotype	Family history High blood pressure	394827	6.79e-09	2.68e-10	1.02914		1.02001	1.03835	6.3162	0.004547	Circulatory system	Circulatory system	Family history High blood pressure (CP)	positive
SH2B3	rs3184504	12	111884608	T	C	T	0.482733	100085			Q1098	data_field_phenotype	Free Cholesterol in LDL	103665	6.79e-09	2.67e-10		-0.02745	-0.03597	-0.01893	-6.31754	0.004345	Metabolomics	Metabolomics	Free Cholesterol in LDL (DFP)	negative
IGHMBP2_CPT1A_SCD	rs2229738	11	68562328	C	T	T	0.0663379	13653			Q1065	data_field_phenotype	Cholesteryl Esters to Total Lipids in Medium VLDL percentage	102905	7.63e-09	7.24e-11		0.054742	0.038277	0.071207	6.51638	0.008401	Metabolomics	Metabolomics	Cholesteryl Esters to Total Lipids in M-VLDL % (DFP)	positive
IGHMBP2_CPT1A_SCD	rs2229738	11	68562328	C	T	T	0.0663966	13342			Q1120	data_field_phenotype	Free Cholesterol to Total Lipids in Small HDL percentage	100472	8.97e-09	8.98e-11		0.055193	0.038509	0.071877	6.48394	0.008512	Metabolomics	Metabolomics	Free Cholesterol to Total Lipids in S-HDL % (DFP)	positive
IGHMBP2_CPT1A_SCD	rs2229738	11	68562328	C	T	T	0.0664086	13760			Q1119	data_field_phenotype	Free Cholesterol to Total Lipids in Medium VLDL percentage	103601	9.62e-09	1.01e-10		0.054524	0.037996	0.071053	6.46558	0.008433	Metabolomics	Metabolomics	Free Cholesterol to Total Lipids in M-VLDL % (DFP)	positive
SDCCAG8	rs10926981	1	243451405	C	A	A	0.461543	345871			Q0100	data_field_phenotype	Diastolic blood pressure	374690	9.66e-09	1.53e-11		-0.01539	-0.01987	-0.01092	-6.74565	0.002282	Quantitative Measure	Body Measurements	Diastolic blood pressure (DFP)	negative
SDCCAG8	rs10926981	1	243451405	C	A	A	0.461074	347378			Q2020	formula_phenotype	eGFR	376705	9.66e-09	1.13e-11		0.013187	0.00938	0.016994	6.78921	0.001942	Quantitative Measure	Blood Biochemistry	eGFR (primary care) (FP)	positive
IGHMBP2_CPT1A_SCD	rs2229738	11	68562328	C	T	T	0.066403	13766			Q1122	data_field_phenotype	Free Cholesterol to Total Lipids in Small VLDL percentage	103655	1.01e-08	1.12e-10		0.054541	0.037968	0.071113	6.45036	0.008455	Metabolomics	Metabolomics	Free Cholesterol to Total Lipids in S-VLDL % (DFP)	positive
SH2B3	rs3184504	12	111884608	T	C	T	0.482921	97040			Q1159	data_field_phenotype	Phospholipids in Small LDL	100472	1.04e-08	4.17e-10		-0.02791	-0.03666	-0.01915	-6.24809	0.004466	Metabolomics	Metabolomics	Phospholipids in S-LDL (DFP)	negative
SH2B3	rs3184504	12	111884608	T	C	T	0.482734	100089			Q1016	data_field_phenotype	Cholesterol in Large LDL	103669	1.09e-08	4.42e-10		-0.0271	-0.03561	-0.01858	-6.23888	0.004343	Metabolomics	Metabolomics	Cholesterol in L-LDL (DFP)	negative
SH2B3	rs3184504	12	111884608	T	C	T	0.482055	373870	2191	371679	P200	Phecode	Myeloproliferative disease	387788	1.3e-08	5.33e-10	1.21422		1.14206	1.29095	6.20913	0.031261	Neoplasms	Neoplasms	Myeloproliferative disease (Phecode)	positive
TG_CCN4	rs2069556	8	133920518	A	G	A	0.378774	294994	18698	276296	P244.4	Phecode	Hypothyroidism NOS	389406	1.73e-08	1.82e-11	1.06825		1.04787	1.08902	6.71959	0.009825	Endocrine/Metabolic	Endocrine/Metabolic	Hypothyroidism NOS (Phecode)	positive
TG_CCN4	rs2069556	8	133920518	A	G	A	0.378796	295788	19618	276170	P244	Phecode	Hypothyroidism	390432	1.73e-08	1.41e-11	1.06707		1.04717	1.08736	6.75661	0.009608	Endocrine/Metabolic	Endocrine/Metabolic	Hypothyroidism (Phecode)	positive
SH2B3	rs3184504	12	111884608	T	C	T	0.482839	99373			Q1050	data_field_phenotype	Cholesteryl Esters in Medium VLDL	102905	1.93e-08	8.01e-10		-0.02684	-0.0354	-0.01828	-6.14531	0.004368	Metabolomics	Metabolomics	Cholesteryl Esters in M-VLDL (DFP)	negative
IGHMBP2_CPT1A_SCD	rs2229738	11	68562328	C	T	T	0.0663966	13342			Q1236	data_field_phenotype	Triglycerides to Total Lipids in Large LDL percentage	100472	1.93e-08	2.24e-10		-0.05548	-0.07262	-0.03834	-6.34451	0.008744	Metabolomics	Metabolomics	Triglycerides to Total Lipids in L-LDL % (DFP)	negative
SH2B3	rs3184504	12	111884608	T	C	T	0.4828	99983			Q1106	data_field_phenotype	Free Cholesterol in Small LDL	103545	2.24e-08	9.44e-10		-0.02685	-0.03545	-0.01825	-6.11916	0.004387	Metabolomics	Metabolomics	Free Cholesterol in S-LDL (DFP)	negative
SH2B3	rs3184504	12	111884608	T	C	T	0.482734	100089			Q1030	data_field_phenotype	Cholesterol to Total Lipids in Large LDL percentage	103669	2.3e-08	9.81e-10		-0.02618	-0.03458	-0.01779	-6.1131	0.004283	Metabolomics	Metabolomics	Cholesterol to Total Lipids in L-LDL % (DFP)	negative
DBH_C9orf96_STKLD1	rs3124747	9	136268084	A	G	A	0.322629	243096			Q0510	data_field_phenotype	Cholesterol	376742	2.53e-08	7.99e-11		0.015747	0.011	0.020495	6.50106	0.002422	Quantitative Measure	Blood Biochemistry	Cholesterol (DFP)	positive
SH2B3	rs3184504	12	111884608	T	C	T	0.482734	100092			Q1073	data_field_phenotype	Clinical LDL Cholesterol	103672	2.54e-08	1.09e-09		-0.0266	-0.03515	-0.01805	-6.09548	0.004364	Metabolomics	Metabolomics	Clinical LDL Cholesterol (DFP)	negative
IGHMBP2_CPT1A_SCD	rs2229738	11	68562328	C	T	T	0.0663966	13342			Q1234	data_field_phenotype	Triglycerides to Total Lipids in IDL percentage	100472	2.57e-08	3.12e-10		-0.05451	-0.07148	-0.03753	-6.29353	0.008661	Metabolomics	Metabolomics	Triglycerides to Total Lipids in IDL % (DFP)	negative
IGHMBP2_CPT1A_SCD	rs2229738	11	68562328	C	T	T	0.0659373	45746			Q0517	data_field_phenotype	HDL cholesterol	346890	2.64e-08	3.35e-10		0.027478	0.018904	0.036051	6.28162	0.004374	Quantitative Measure	Blood Biochemistry	HDL cholesterol (DFP)	positive
IGHMBP2_CPT1A_SCD	rs2229738	11	68562328	C	T	T	0.0663966	13342			Q1175	data_field_phenotype	Phospholipids to Total Lipids in Small VLDL percentage	100472	2.64e-08	3.47e-10		0.054084	0.037196	0.070972	6.27665	0.008617	Metabolomics	Metabolomics	Phospholipids to Total Lipids in S-VLDL % (DFP)	positive
SULF1_LOC100505739	rs10113355	8	70360952	A	G	A	0.28787	173995			Q0123	formula_phenotype	FEV1/FVC ratio (best)	302212	2.95e-08	1.55e-11		0.018441	0.013081	0.023801	6.74309	0.002735	Quantitative Measure	Spirometry	FEV1/FVC ratio (DFP)	positive
SH2B3	rs3184504	12	111884608	T	C	T	0.482679	100012			Q1119	data_field_phenotype	Free Cholesterol to Total Lipids in Medium VLDL percentage	103601	3.13e-08	1.37e-09		-0.02555	-0.03382	-0.01729	-6.05978	0.004217	Metabolomics	Metabolomics	Free Cholesterol to Total Lipids in M-VLDL % (DFP)	negative
SH2B3	rs3184504	12	111884608	T	C	T	0.482744	100013			Q1029	data_field_phenotype	Cholesterol to Total Lipids in Large HDL percentage	103588	3.13e-08	1.39e-09		-0.02535	-0.03355	-0.01715	-6.05768	0.004185	Metabolomics	Metabolomics	Cholesterol to Total Lipids in L-HDL % (DFP)	negative
SH2B3	rs3184504	12	111884608	T	C	T	0.482734	100089			Q1046	data_field_phenotype	Cholesteryl Esters in Large LDL	103669	3.16e-08	1.41e-09		-0.02636	-0.03489	-0.01783	-6.05457	0.004354	Metabolomics	Metabolomics	Cholesteryl Esters in L-LDL (DFP)	negative
IGHMBP2_CPT1A_SCD	rs2229738	11	68562328	C	T	T	0.0663908	13766			Q1240	data_field_phenotype	Triglycerides to Total Lipids in Medium VLDL percentage	103674	3.25e-08	4.44e-10		-0.05233	-0.06877	-0.03589	-6.23817	0.008388	Metabolomics	Metabolomics	Triglycerides to Total Lipids in M-VLDL % (DFP)	negative
IGHMBP2_CPT1A_SCD	rs2229738	11	68562328	C	T	T	0.0663966	13342			Q1040	data_field_phenotype	Cholesterol to Total Lipids in Very Small VLDL percentage	100472	3.48e-08	4.95e-10		0.053064	0.036346	0.069781	6.22131	0.008529	Metabolomics	Metabolomics	Cholesterol to Total Lipids in VS-VLDL % (DFP)	positive
SH2B3	rs3184504	12	111884608	T	C	T	0.481189	355739	23898	331841	P411.3	Phecode	Angina pectoris	369646	3.82e-08	1.73e-09	1.0597		1.03989	1.07989	6.02145	0.00963	Circulatory system	Circulatory system	Angina pectoris (Phecode)	positive
SH2B3	rs3184504	12	111884608	T	C	T	0.482713	100021			Q1179	data_field_phenotype	Polyunsaturated Fatty Acids	103603	4.01e-08	1.84e-09		-0.02571	-0.03409	-0.01733	-6.01197	0.004277	Metabolomics	Metabolomics	Polyunsaturated Fatty Acids (DFP)	negative
GLIS3	rs10814915	9	4290544	T	C	T	0.415217	86091.8			Q1005	data_field_phenotype	Alanine	103671	4.13e-08	6.52e-11		0.028898	0.020227	0.037569	6.53195	0.004424	Metabolomics	Metabolomics	Alanine (DFP)	positive
SH2B3	rs3184504	12	111884608	T	C	T	0.482713	100021			Q1142	data_field_phenotype	Omega-6 Fatty Acids	103603	4.23e-08	1.96e-09		-0.02582	-0.03426	-0.01739	-6.00176	0.004303	Metabolomics	Metabolomics	Omega-6 Fatty Acids (DFP)	negative
IGHMBP2_CPT1A_SCD	rs2229738	11	68562328	C	T	T	0.0658636	49629			Q0502	data_field_phenotype	Alkaline phosphatase	376756	5.17e-08	7.89e-10		-0.02796	-0.03688	-0.01905	-6.14724	0.004549	Quantitative Measure	Blood Biochemistry	Alkaline phosphatase (DFP)	negative
IGHMBP2_CPT1A_SCD	rs2229738	11	68562328	C	T	T	0.0663959	13766			Q1239	data_field_phenotype	Triglycerides to Total Lipids in Medium LDL percentage	103666	5.17e-08	7.64e-10		-0.05329	-0.07026	-0.03631	-6.1528	0.008661	Metabolomics	Metabolomics	Triglycerides to Total Lipids in M-LDL % (DFP)	negative
SH2B3	rs3184504	12	111884608	T	C	T	0.482693	100067			Q1122	data_field_phenotype	Free Cholesterol to Total Lipids in Small VLDL percentage	103655	5.4e-08	2.53e-09		-0.0252	-0.03348	-0.01691	-5.95995	0.004228	Metabolomics	Metabolomics	Free Cholesterol to Total Lipids in S-VLDL % (DFP)	negative
SH2B3	rs3184504	12	111884608	T	C	T	0.482921	97040			Q1213	data_field_phenotype	Total Phospholipids in Lipoprotein Particles	100472	5.43e-08	2.57e-09		-0.02537	-0.03372	-0.01702	-5.9574	0.004259	Metabolomics	Metabolomics	Total Phospholipids in Lipoprotein Particles (DFP)	negative
SH2B3	rs3184504	12	111884608	T	C	T	0.482921	97040			Q1200	data_field_phenotype	Total Lipids in Large LDL	100472	5.77e-08	2.77e-09		-0.02629	-0.03496	-0.01762	-5.94548	0.004422	Metabolomics	Metabolomics	Total Lipids in L-LDL (DFP)	negative
SMOC2	rs751171	6	168819800	C	T	C	0.331433	256428	67476.7	188951	P5012	data_field_phenotype	Comparatively taller age 10	386847	6.11e-08	6.43e-11	0.96466		0.954303	0.975128	-6.53328	0.005507	Quantitative Measure	Anthropometry	Comparatively taller age 10 (DFP)	negative
SH2B3	rs3184504	12	111884608	T	C	T	0.482921	97040			Q1175	data_field_phenotype	Phospholipids to Total Lipids in Small VLDL percentage	100472	6.62e-08	3.21e-09		-0.02551	-0.03396	-0.01707	-5.92108	0.004309	Metabolomics	Metabolomics	Phospholipids to Total Lipids in S-VLDL % (DFP)	negative
SH2B3	rs3184504	12	111884608	T	C	T	0.482921	97040			Q1153	data_field_phenotype	Phospholipids in Large LDL	100472	6.67e-08	3.27e-09		-0.0262	-0.03488	-0.01752	-5.91808	0.004427	Metabolomics	Metabolomics	Phospholipids in L-LDL (DFP)	negative
INSR_ACTL9	rs4804416	19	7223848	G	T	G	0.428329	317267	1464	315803	P241	Phecode	Nontoxic nodular goiter	370354	7.35e-08	2.32e-10	0.809958		0.758851	0.864506	-6.33829	0.033254	Endocrine/Metabolic	Endocrine/Metabolic	Nontoxic nodular goiter (Phecode)	negative
SH2B3	rs3184504	12	111884608	T	C	T	0.482734	100092			Q1133	data_field_phenotype	LDL Cholesterol	103672	7.95e-08	3.94e-09		-0.02574	-0.03431	-0.01717	-5.88737	0.004372	Metabolomics	Metabolomics	LDL Cholesterol (DFP)	negative
IGHMBP2_CPT1A_SCD	rs2229738	11	68562328	C	T	T	0.0663966	13342			Q1246	data_field_phenotype	Triglycerides to Total Lipids in Very Small VLDL percentage	100472	8.06e-08	1.27e-09		-0.05193	-0.06869	-0.03517	-6.07121	0.008553	Metabolomics	Metabolomics	Triglycerides to Total Lipids in VS-VLDL % (DFP)	negative
IGHMBP2_CPT1A_SCD	rs2229738	11	68562328	C	T	T	0.0663966	13342			Q1035	data_field_phenotype	Cholesterol to Total Lipids in Small HDL percentage	100472	8.91e-08	1.45e-09		0.05368	0.03629	0.071071	6.04985	0.008873	Metabolomics	Metabolomics	Cholesterol to Total Lipids in S-HDL % (DFP)	positive
IGHMBP2_CPT1A_SCD	rs2229738	11	68562328	C	T	T	0.0663966	13342			Q1071	data_field_phenotype	Cholesteryl Esters to Total Lipids in Very Small VLDL percentage	100472	9e-08	1.52e-09		0.051256	0.034633	0.06788	6.04322	0.008482	Metabolomics	Metabolomics	Cholesteryl Esters-Total Lipids in VS-VLDL % (DFP)	positive
IGHMBP2_CPT1A_SCD	rs2229738	11	68562328	C	T	T	0.0663966	13342			Q1074	data_field_phenotype	Concentration of Chylomicrons and Extremely Large VLDL Particles	100472	1.09e-07	1.89e-09		-0.05199	-0.06895	-0.03503	-6.00791	0.008654	Metabolomics	Metabolomics	Concentration of Chylomicrons and EL-VLDL (DFP)	negative
SH2B3	rs3184504	12	111884608	T	C	T	0.482602	99889			Q1126	data_field_phenotype	Glucose	103490	1.2e-07	5.99e-09		-0.02526	-0.03377	-0.01675	-5.8175	0.004343	Metabolomics	Metabolomics	Glucose (DFP)	negative
INSR_ACTL9	rs4804416	19	7223848	G	T	G	0.428854	323356			Q0624	data_field_phenotype	High light scatter reticulocyte percentage	377000	1.2e-07	4.44e-10		0.014477	0.009928	0.019026	6.23793	0.002321	Quantitative Measure	Blood Count	High light scatter reticulocyte % (DFP)	positive
SH2B3	rs3184504	12	111884608	T	C	T	0.482742	100083			Q1167	data_field_phenotype	Phospholipids to Total Lipids in Large HDL percentage	103661	1.24e-07	6.32e-09		0.024729	0.016385	0.033073	5.80852	0.004257	Metabolomics	Metabolomics	Phospholipids to Total Lipids in L-HDL % (DFP)	positive
SH2B3	rs3184504	12	111884608	T	C	T	0.482713	100021			Q1189	data_field_phenotype	Total Cholines	103603	1.24e-07	6.33e-09		-0.02401	-0.03211	-0.01591	-5.80828	0.004134	Metabolomics	Metabolomics	Total Cholines (DFP)	negative
SH2B3	rs3184504	12	111884608	T	C	T	0.482699	99629			Q1055	data_field_phenotype	Cholesteryl Esters in Very Large HDL	103200	1.28e-07	6.59e-09		-0.02313	-0.03094	-0.01532	-5.80162	0.003987	Metabolomics	Metabolomics	Cholesteryl Esters in VL-HDL (DFP)	negative
INSR_ACTL9	rs4804416	19	7223848	G	T	G	0.428854	323355			Q0619	data_field_phenotype	Reticulocyte percentage	376999	1.32e-07	5.57e-10		0.014397	0.009847	0.018946	6.20236	0.002321	Quantitative Measure	Blood Count	Reticulocyte % (DFP)	positive
MLEC_SPPL3	rs2393717	12	121220375	G	C	G	0.469496	353334			Q0529	data_field_phenotype	Urate	376291	1.49e-07	4.69e-10		0.012203	0.008364	0.016043	6.22918	0.001959	Quantitative Measure	Blood Biochemistry	Urate (DFP)	positive
SH2B3	rs3184504	12	111884608	T	C	T	0.482725	100092			Q1240	data_field_phenotype	Triglycerides to Total Lipids in Medium VLDL percentage	103674	1.52e-07	7.92e-09		0.0242	0.015981	0.03242	5.77063	0.004194	Metabolomics	Metabolomics	Triglycerides to Total Lipids in M-VLDL % (DFP)	positive
SH2B3	rs3184504	12	111884608	T	C	T	0.482921	97040			Q1151	data_field_phenotype	Phospholipids in LDL	100472	1.89e-07	9.97e-09		-0.02553	-0.03426	-0.0168	-5.73178	0.004454	Metabolomics	Metabolomics	Phospholipids in LDL (DFP)	negative
IGHMBP2_CPT1A_SCD	rs2229738	11	68562328	C	T	T	0.0660177	50555			Q0606	data_field_phenotype	Mean corpuscular haemoglobin	382890	2.13e-07	3.82e-09		0.02683	0.017905	0.035755	5.89201	0.004554	Quantitative Measure	Blood Count	Mean corpuscular haemoglobin (DFP)	positive
SH2B3	rs3184504	12	111884608	T	C	T	0.482702	100065			Q1172	data_field_phenotype	Phospholipids to Total Lipids in Medium VLDL percentage	103651	2.22e-07	1.18e-08		-0.02422	-0.03254	-0.01589	-5.70279	0.004246	Metabolomics	Metabolomics	Phospholipids to Total Lipids in M-VLDL % (DFP)	negative
SH2B3	rs3184504	12	111884608	T	C	T	0.482921	97040			Q1188	data_field_phenotype	Total Cholesterol Minus HDL-C	100472	2.23e-07	1.2e-08		-0.0253	-0.034	-0.0166	-5.70032	0.004439	Metabolomics	Metabolomics	Total Cholesterol Minus HDL-C (DFP)	negative
TGFB2_MIR548F3	rs519709	1	218654734	G	A	G	0.396367	311519			Q0001	data_field_phenotype	Standing height	392968	2.35e-07	1.24e-10		0.010449	0.007266	0.013631	6.43507	0.001624	Quantitative Measure	Anthropometry	Standing height (DFP)	positive
SH2B3	rs3184504	12	111884608	T	C	T	0.482704	99268			Q1114	data_field_phenotype	Free Cholesterol to Total Lipids in Large HDL percentage	102825	2.35e-07	1.28e-08		-0.02355	-0.03166	-0.01544	-5.68977	0.004139	Metabolomics	Metabolomics	Free Cholesterol to Total Lipids in L-HDL % (DFP)	negative
SH2B3	rs3184504	12	111884608	T	C	T	0.482921	97040			Q1057	data_field_phenotype	Cholesteryl Esters in Very Small VLDL	100472	2.36e-07	1.29e-08		-0.0245	-0.03294	-0.01605	-5.68728	0.004307	Metabolomics	Metabolomics	Cholesteryl Esters in VS-VLDL (DFP)	negative
SH2B3	rs3184504	12	111884608	T	C	T	0.482732	100077			Q1103	data_field_phenotype	Free Cholesterol in Medium LDL	103657	2.65e-07	1.47e-08		-0.02484	-0.03343	-0.01625	-5.66607	0.004384	Metabolomics	Metabolomics	Free Cholesterol in M-LDL (DFP)	negative
IGFBP5	rs1861628	2	217628430	G	A	A	0.264935	195827	689.259	195138	P241.2	Phecode	Nontoxic multinodular goiter	369575	2.8e-07	1.47e-10	0.741988		0.677259	0.812902	-6.40799	0.04657	Endocrine/Metabolic	Endocrine/Metabolic	Nontoxic multinodular goiter (Phecode)	negative
SH2B3	rs3184504	12	111884608	T	C	T	0.482921	97040			Q1079	data_field_phenotype	Concentration of Large LDL Particles	100472	2.85e-07	1.59e-08		-0.02517	-0.0339	-0.01644	-5.65195	0.004454	Metabolomics	Metabolomics	Concentration of L-LDL Particles (DFP)	negative
IGHMBP2_CPT1A_SCD	rs2229738	11	68562328	C	T	T	0.0666322	13418			Q1245	data_field_phenotype	Triglycerides to Total Lipids in Very Large VLDL percentage	100687	2.86e-07	5.27e-09		-0.05064	-0.06763	-0.03364	-5.8388	0.008672	Metabolomics	Metabolomics	Triglycerides to Total Lipids in VL-VLDL % (DFP)	negative
SH2B3	rs3184504	12	111884608	T	C	T	0.482734	100092			Q1044	data_field_phenotype	Cholesteryl Esters in LDL	103672	3.05e-07	1.73e-08		-0.02469	-0.03328	-0.01611	-5.63704	0.00438	Metabolomics	Metabolomics	Cholesteryl Esters in LDL (DFP)	negative
SH2B3	rs3184504	12	111884608	T	C	T	0.482839	99373			Q1065	data_field_phenotype	Cholesteryl Esters to Total Lipids in Medium VLDL percentage	102905	3.05e-07	1.74e-08		-0.02367	-0.0319	-0.01544	-5.6368	0.0042	Metabolomics	Metabolomics	Cholesteryl Esters to Total Lipids in M-VLDL % (DFP)	negative
SH2B3	rs3184504	12	111884608	T	C	T	0.482729	100090			Q1135	data_field_phenotype	Leucine	103671	3.05e-07	1.75e-08		0.02363	0.015411	0.031849	5.63519	0.004193	Metabolomics	Metabolomics	Leucine (DFP)	positive
SH2B3	rs3184504	12	111884608	T	C	T	0.482745	99988			Q1060	data_field_phenotype	Cholesteryl Esters to Total Lipids in Large HDL percentage	103562	3.07e-07	1.78e-08		-0.02387	-0.03218	-0.01557	-5.63268	0.004238	Metabolomics	Metabolomics	Cholesteryl Esters to Total Lipids in L-HDL % (DFP)	negative
IGHMBP2_CPT1A_SCD	rs2229738	11	68562328	C	T	T	0.0663413	13551			Q1062	data_field_phenotype	Cholesteryl Esters to Total Lipids in Large VLDL percentage	102131	3.26e-07	6.19e-09		0.049352	0.032709	0.065994	5.81216	0.008491	Metabolomics	Metabolomics	Cholesteryl Esters to Total Lipids in L-VLDL % (DFP)	positive
SH2B3	rs3184504	12	111884608	T	C	T	0.482921	97040			Q1198	data_field_phenotype	Total Lipids in LDL	100472	3.29e-07	1.92e-08		-0.025	-0.03372	-0.01628	-5.61922	0.00445	Metabolomics	Metabolomics	Total Lipids in LDL (DFP)	negative
IGHMBP2_CPT1A_SCD	rs2229738	11	68562328	C	T	T	0.0665518	13403			Q1195	data_field_phenotype	Total Lipids in Chylomicrons and Extremely Large VLDL	100696	3.52e-07	6.85e-09		-0.05009	-0.06703	-0.03315	-5.79508	0.008644	Metabolomics	Metabolomics	Total Lipids in Chylomicrons and EL-VLDL (DFP)	negative
SH2B3	rs3184504	12	111884608	T	C	T	0.482704	99967			Q1024	data_field_phenotype	Cholesterol in Very Large HDL	103549	3.72e-07	2.19e-08		-0.02239	-0.03023	-0.01455	-5.59636	0.004	Metabolomics	Metabolomics	Cholesterol in VL-HDL (DFP)	negative
INSR_ACTL9	rs4804416	19	7223848	G	T	G	0.42884	337149			Q0006	data_field_phenotype	Hip circumference	393094	3.8e-07	1.8e-09		-0.01367	-0.01813	-0.00922	-6.01489	0.002273	Quantitative Measure	Anthropometry	Hip circumference (DFP)	negative
IGHMBP2_CPT1A_SCD	rs2229738	11	68562328	C	T	T	0.0664952	13311			Q1169	data_field_phenotype	Phospholipids to Total Lipids in Large VLDL percentage	100090	3.87e-07	7.75e-09		-0.05064	-0.06783	-0.03345	-5.77429	0.00877	Metabolomics	Metabolomics	Phospholipids to Total Lipids in L-VLDL % (DFP)	negative
IGHMBP2_CPT1A_SCD	rs2229738	11	68562328	C	T	T	0.0663924	13765			Q1115	data_field_phenotype	Free Cholesterol to Total Lipids in Large LDL percentage	103664	4.02e-07	8.46e-09		0.048606	0.032065	0.065147	5.75947	0.008439	Metabolomics	Metabolomics	Free Cholesterol to Total Lipids in L-LDL % (DFP)	positive
IGHMBP2_CPT1A_SCD	rs2229738	11	68562328	C	T	T	0.0671017	12165			Q1242	data_field_phenotype	Triglycerides to Total Lipids in Small LDL percentage	90646	4.02e-07	8.31e-09		-0.05291	-0.0709	-0.03491	-5.76255	0.009181	Metabolomics	Metabolomics	Triglycerides to Total Lipids in S-LDL % (DFP)	negative
DBH_C9orf96_STKLD1	rs3124747	9	136268084	A	G	A	0.322636	242666			Q0519	data_field_phenotype	LDL direct	376068	4.22e-07	1.55e-09		0.01483	0.010017	0.019644	6.03882	0.002456	Quantitative Measure	Blood Biochemistry	LDL direct (DFP)	positive
SH2B3	rs3184504	12	111884608	T	C	T	0.482921	97040			Q1076	data_field_phenotype	Concentration of IDL Particles	100472	4.48e-07	2.67e-08		-0.02455	-0.0332	-0.0159	-5.56242	0.004413	Metabolomics	Metabolomics	Concentration of IDL Particles (DFP)	negative
DBH_C9orf96_STKLD1	rs3124747	9	136268084	A	G	A	0.322699	247593	21698	225895	P459.9	Phecode	Circulatory disease NEC	383628	5.11e-07	2.15e-09	1.05422		1.03615	1.0726	5.98593	0.008821	Circulatory system	Circulatory system	Circulatory disease NEC (Phecode)	positive
GLIS3	rs10814915	9	4290544	T	C	T	0.415161	312655			Q0514	data_field_phenotype	Gamma glutamyltransferase	376547	5.2e-07	1.09e-09		-0.01321	-0.01746	-0.00896	-6.09517	0.002167	Quantitative Measure	Blood Biochemistry	Gamma glutamyltransferase (DFP)	negative
MLEC_SPPL3	rs2393717	12	121220375	G	C	G	0.469736	363882			Q0008	data_field_phenotype	Whole body fat-free mass	387326	5.36e-07	2.26e-09		0.00847	0.005693	0.011246	5.97819	0.001417	Quantitative Measure	Anthropometry	Whole body fat-free mass (DFP)	positive
MLEC_SPPL3	rs2393717	12	121220375	G	C	G	0.469592	359606			Q0608	data_field_phenotype	Red blood cell (erythrocyte) distribution width	382892	5.36e-07	2.54e-09		-0.01357	-0.01804	-0.00911	-5.95909	0.002278	Quantitative Measure	Blood Count	Red blood cell (erythrocyte) distribution width (DFP)	negative
MLEC_SPPL3	rs2393717	12	121220375	G	C	G	0.469562	358981			Q0616	data_field_phenotype	Eosinophil count	382251	5.36e-07	2.05e-09		0.013492	0.00908	0.017903	5.9942	0.002251	Quantitative Measure	Blood Count	Eosinophil count (DFP)	positive
SH2B3	rs3184504	12	111884608	T	C	T	0.482921	97040			Q1234	data_field_phenotype	Triglycerides to Total Lipids in IDL percentage	100472	6.95e-07	4.17e-08		0.02375	0.015262	0.032238	5.48392	0.004331	Metabolomics	Metabolomics	Triglycerides to Total Lipids in IDL % (DFP)	positive
INSR_ACTL9	rs4804416	19	7223848	G	T	G	0.428853	323354			Q0625	data_field_phenotype	High light scatter reticulocyte count	376999	7.09e-07	3.73e-09		0.013553	0.009047	0.018058	5.89567	0.002299	Quantitative Measure	Blood Count	High light scatter reticulocyte count (DFP)	positive
DBH_C9orf96_STKLD1	rs3124747	9	136268084	A	G	A	0.322687	247791	21918	225873	P459	Phecode	Other disorders of circulatory system	383950	7.63e-07	3.62e-09	1.05318		1.03521	1.07146	5.90089	0.00878	Circulatory system	Circulatory system	Other disorders of circulatory system (Phecode)	positive
SH2B3	rs3184504	12	111884608	T	C	T	0.48269	100050			Q1034	data_field_phenotype	Cholesterol to Total Lipids in Medium VLDL percentage	103638	8.06e-07	4.88e-08		-0.02284	-0.03104	-0.01463	-5.45601	0.004185	Metabolomics	Metabolomics	Cholesterol to Total Lipids in M-VLDL % (DFP)	negative
SH2B3	rs3184504	12	111884608	T	C	T	0.482921	97040			Q1183	data_field_phenotype	Remnant Cholesterol (Non-HDL, Non-LDL -Cholesterol)	100472	8.61e-07	5.26e-08		-0.02413	-0.03282	-0.01544	-5.44269	0.004434	Metabolomics	Metabolomics	Remnant Cholesterol (Non-HDL, Non-LDL-Cholesterol) (DFP)	negative
GLIS3	rs10814915	9	4290544	T	C	T	0.415244	312729			Q0516	data_field_phenotype	Glycated haemoglobin (HbA1c)	376560	8.63e-07	2.27e-09		0.01335	0.008973	0.017728	5.9772	0.002234	Quantitative Measure	Blood Biochemistry	Glycated haemoglobin (HbA1c) (DFP)	positive
SH2B3	rs3184504	12	111884608	T	C	T	0.482921	97040			Q1202	data_field_phenotype	Total Lipids in Lipoprotein Particles	100472	9.68e-07	5.96e-08		-0.02385	-0.03247	-0.01522	-5.42035	0.004399	Metabolomics	Metabolomics	Total Lipids in Lipoprotein Particles (DFP)	negative
SH2B3	rs3184504	12	111884608	T	C	T	0.482921	97040			Q1026	data_field_phenotype	Cholesterol in Very Small VLDL	100472	1.05e-06	6.52e-08		-0.02341	-0.0319	-0.01492	-5.4044	0.004332	Metabolomics	Metabolomics	Cholesterol in VS-VLDL (DFP)	negative
MLEC_SPPL3	rs2393717	12	121220375	G	C	G	0.469738	363903			Q0010	data_field_phenotype	Basal metabolic rate	387347	1.07e-06	5.62e-09		0.008633	0.00573	0.011537	5.82776	0.001481	Quantitative Measure	Anthropometry	Basal metabolic rate (DFP)	positive
IGHMBP2_CPT1A_SCD	rs2229738	11	68562328	C	T	T	0.0663966	13342			Q1125	data_field_phenotype	Free Cholesterol to Total Lipids in Very Small VLDL percentage	100472	1.08e-06	2.32e-08		0.049712	0.032271	0.067152	5.58656	0.008898	Metabolomics	Metabolomics	Free Cholesterol-Total Lipids in VS-VLDL % (DFP)	positive
IGFBP5	rs1861628	2	217628430	G	A	A	0.264843	199461			Q0511	data_field_phenotype	Creatinine	376565	1.11e-06	1.17e-09		0.012807	0.008682	0.016932	6.08485	0.002105	Quantitative Measure	Blood Biochemistry	Creatinine (DFP)	positive
TG_CCN4	rs2069568	8	134108453	C	T	T	0.475359	363413			Q0616	data_field_phenotype	Eosinophil count	382251	1.18e-06	6.2e-10		-0.01391	-0.01832	-0.0095	-6.18541	0.002249	Quantitative Measure	Blood Count	Eosinophil count (DFP)	negative
SH2B3	rs3184504	12	111884608	T	C	T	0.482713	100021			Q1136	data_field_phenotype	Linoleic Acid	103603	1.19e-06	7.46e-08		-0.02331	-0.0318	-0.01482	-5.38001	0.004333	Metabolomics	Metabolomics	Linoleic Acid (DFP)	negative
FOXE1_ANP32B_C9orf156	rs2282192	9	100672338	T	C	T	0.276901	215654	13770	201884	P244.4	Phecode	Hypothyroidism NOS	389406	1.2e-06	2.53e-09	1.06512		1.04325	1.08745	5.95977	0.010586	Endocrine/Metabolic	Endocrine/Metabolic	Hypothyroidism NOS (Phecode)	positive
CADM1	rs11605461	11	115053011	G	A	A	0.460297	357096			Q0004	data_field_phenotype	Body mass index	387897	1.28e-06	1.35e-09		0.013687	0.009262	0.018112	6.0619	0.002258	Quantitative Measure	Anthropometry	Body mass index (DFP)	positive
SH2B3	rs3184504	12	111884608	T	C	T	0.482921	97040			Q1040	data_field_phenotype	Cholesterol to Total Lipids in Very Small VLDL percentage	100472	1.3e-06	8.19e-08		-0.02288	-0.03124	-0.01452	-5.36334	0.004265	Metabolomics	Metabolomics	Cholesterol to Total Lipids in VS-VLDL % (DFP)	negative
SH2B3	rs3184504	12	111884608	T	C	T	0.482921	97040			Q1071	data_field_phenotype	Cholesteryl Esters to Total Lipids in Very Small VLDL percentage	100472	1.47e-06	9.44e-08		-0.02264	-0.03095	-0.01433	-5.33752	0.004241	Metabolomics	Metabolomics	Cholesteryl Esters-Total Lipids in VS-VLDL % (DFP)	negative
SH2B3	rs3184504	12	111884608	T	C	T	0.482921	97040			Q1236	data_field_phenotype	Triglycerides to Total Lipids in Large LDL percentage	100472	1.47e-06	9.37e-08		0.023346	0.014775	0.031916	5.33893	0.004373	Metabolomics	Metabolomics	Triglycerides to Total Lipids in L-LDL % (DFP)	positive
SH2B3	rs3184504	12	111884608	T	C	T	0.482744	100013			Q1015	data_field_phenotype	Cholesterol in Large HDL	103588	1.58e-06	1.02e-07		-0.02088	-0.02857	-0.01319	-5.32298	0.003923	Metabolomics	Metabolomics	Cholesterol in L-HDL (DFP)	negative
SH2B3	rs3184504	12	111884608	T	C	T	0.482921	97040			Q1207	data_field_phenotype	Total Lipids in Small LDL	100472	1.63e-06	1.07e-07		-0.02376	-0.03252	-0.015	-5.31561	0.004469	Metabolomics	Metabolomics	Total Lipids in S-LDL (DFP)	negative
IGHMBP2_CPT1A_SCD	rs2229738	11	68562328	C	T	T	0.0663966	13342			Q1243	data_field_phenotype	Triglycerides to Total Lipids in Small VLDL percentage	100472	1.7e-06	3.75e-08		-0.04795	-0.06503	-0.03087	-5.50263	0.008714	Metabolomics	Metabolomics	Triglycerides to Total Lipids in S-VLDL % (DFP)	negative
SH2B3	rs3184504	12	111884608	T	C	T	0.482921	97040			Q1120	data_field_phenotype	Free Cholesterol to Total Lipids in Small HDL percentage	100472	1.72e-06	1.13e-07		-0.02258	-0.03092	-0.01424	-5.30463	0.004257	Metabolomics	Metabolomics	Free Cholesterol to Total Lipids in S-HDL % (DFP)	negative
IGHMBP2_CPT1A_SCD	rs2229738	11	68562328	C	T	T	0.0664099	13707			Q1055	data_field_phenotype	Cholesteryl Esters in Very Large HDL	103200	1.75e-06	3.97e-08		0.043796	0.028167	0.059424	5.49244	0.007974	Metabolomics	Metabolomics	Cholesteryl Esters in VL-HDL (DFP)	positive
SH2B3	rs3184504	12	111884608	T	C	T	0.48269	100050			Q1020	data_field_phenotype	Cholesterol in Medium VLDL	103638	1.79e-06	1.19e-07		-0.02318	-0.03175	-0.0146	-5.29468	0.004377	Metabolomics	Metabolomics	Cholesterol in M-VLDL (DFP)	negative
SH2B3	rs3184504	12	111884608	T	C	T	0.482745	99988			Q1045	data_field_phenotype	Cholesteryl Esters in Large HDL	103562	1.79e-06	1.19e-07		-0.02083	-0.02854	-0.01312	-5.29528	0.003934	Metabolomics	Metabolomics	Cholesteryl Esters in L-HDL (DFP)	negative
SH2B3	rs3184504	12	111884608	T	C	T	0.482734	100092			Q1022	data_field_phenotype	Cholesterol in Small LDL	103672	1.82e-06	1.23e-07		-0.02326	-0.03188	-0.01464	-5.28977	0.004398	Metabolomics	Metabolomics	Cholesterol in S-LDL (DFP)	negative
SH2B3	rs3184504	12	111884608	T	C	T	0.482921	97040			Q1077	data_field_phenotype	Concentration of LDL Particles	100472	1.91e-06	1.3e-07		-0.02356	-0.03231	-0.01482	-5.27974	0.004463	Metabolomics	Metabolomics	Concentration of LDL Particles (DFP)	negative
SH2B3	rs3184504	12	111884608	T	C	T	0.482102	369896	32109	337787	P459.9	Phecode	Circulatory disease NEC	383628	1.95e-06	1.33e-07	1.04469		1.02786	1.06181	5.27407	0.008291	Circulatory system	Circulatory system	Circulatory disease NEC (Phecode)	positive
SH2B3	rs3184504	12	111884608	T	C	T	0.482719	100083			Q1239	data_field_phenotype	Triglycerides to Total Lipids in Medium LDL percentage	103666	2e-06	1.38e-07		0.022814	0.014326	0.031301	5.26836	0.00433	Metabolomics	Metabolomics	Triglycerides to Total Lipids in M-LDL % (DFP)	positive
SH2B3	rs3184504	12	111884608	T	C	T	0.482704	99268			Q1099	data_field_phenotype	Free Cholesterol in Large HDL	102825	2.09e-06	1.45e-07		-0.02064	-0.02833	-0.01295	-5.25918	0.003924	Metabolomics	Metabolomics	Free Cholesterol in L-HDL (DFP)	negative
SH2B3	rs3184504	12	111884608	T	C	T	0.481818	278559	3405	275154	P557	Phecode	Intestinal malabsorption (non-celiac)	289071	2.12e-06	1.49e-07	1.13879		1.0849	1.19537	5.25412	0.024737	Digestive	Digestive	Intestinal malabsorption (non-celiac) (Phecode)	positive
SH2B3	rs3184504	12	111884608	T	C	T	0.482921	97040			Q1096	data_field_phenotype	Free Cholesterol in HDL	100472	2.15e-06	1.52e-07		-0.02096	-0.02878	-0.01314	-5.25083	0.003992	Metabolomics	Metabolomics	Free Cholesterol in HDL (DFP)	negative
SH2B3	rs3184504	12	111884608	T	C	T	0.482094	369494	8771	360723	P433.2	Phecode	Occlusion of cerebral arteries	383218	2.15e-06	1.53e-07	1.08422		1.05197	1.11745	5.24878	0.015405	Circulatory system	Circulatory system	Occlusion of cerebral arteries (Phecode)	positive
IGHMBP2_CPT1A_SCD	rs2229738	11	68562328	C	T	T	0.0660186	50556			Q0605	data_field_phenotype	Mean corpuscular volume	382892	2.2e-06	5.13e-08		0.024879	0.015927	0.033831	5.44696	0.004567	Quantitative Measure	Blood Count	Mean corpuscular volume (DFP)	positive
IGHMBP2_CPT1A_SCD	rs2229738	11	68562328	C	T	T	0.0663873	13765			Q1032	data_field_phenotype	Cholesterol to Total Lipids in Medium HDL percentage	103672	2.2e-06	5.22e-08		0.04598	0.029426	0.062533	5.44403	0.008446	Metabolomics	Metabolomics	Cholesterol to Total Lipids in M-HDL % (DFP)	positive
SH2B3	rs3184504	12	111884608	T	C	T	0.482921	97040			Q1008	data_field_phenotype	Apolipoprotein B	100472	2.22e-06	1.59e-07		-0.02338	-0.03212	-0.01464	-5.24239	0.004459	Metabolomics	Metabolomics	Apolipoprotein B (DFP)	negative
IGHMBP2_CPT1A_SCD	rs2229738	11	68562328	C	T	T	0.0663866	13765			Q1170	data_field_phenotype	Phospholipids to Total Lipids in Medium HDL percentage	103673	2.25e-06	5.44e-08		-0.04563	-0.06208	-0.02918	-5.4367	0.008393	Metabolomics	Metabolomics	Phospholipids to Total Lipids in M-HDL % (DFP)	negative
SH2B3	rs3184504	12	111884608	T	C	T	0.482097	370202	32452	337750	P459	Phecode	Other disorders of circulatory system	383950	2.28e-06	1.64e-07	1.04415		1.0274	1.06117	5.23573	0.008251	Circulatory system	Circulatory system	Other disorders of circulatory system (Phecode)	positive
INSR_ACTL9	rs4804416	19	7223848	G	T	G	0.428853	323354			Q0620	data_field_phenotype	Reticulocyte count	376999	2.47e-06	1.43e-08		0.012994	0.008502	0.017486	5.66949	0.002292	Quantitative Measure	Blood Count	Reticulocyte count (DFP)	positive
SH2B3	rs3184504	12	111884608	T	C	T	0.482921	97040			Q1028	data_field_phenotype	Cholesterol to Total Lipids in IDL percentage	100472	2.7e-06	1.96e-07		-0.02269	-0.03124	-0.01414	-5.20332	0.004361	Metabolomics	Metabolomics	Cholesterol to Total Lipids in IDL % (DFP)	negative
SH2B3	rs3184504	12	111884608	T	C	T	0.479215	34145			Q0207	data_field_phenotype	Total BMC (bone mineral content)	35626	2.77e-06	2.04e-07		-0.02557	-0.03522	-0.01593	-5.19664	0.004921	Quantitative Measure	Imaging	Total BMC (bone mineral content) (DFP)	negative
SH2B3	rs3184504	12	111884608	T	C	T	0.482921	97040			Q1246	data_field_phenotype	Triglycerides to Total Lipids in Very Small VLDL percentage	100472	2.77e-06	2.03e-07		0.02223	0.013847	0.030613	5.19729	0.004277	Metabolomics	Metabolomics	Triglycerides to Total Lipids in VS-VLDL % (DFP)	positive
IGHMBP2_CPT1A_SCD	rs2229738	11	68562328	C	T	T	0.0663735	13751			Q1029	data_field_phenotype	Cholesterol to Total Lipids in Large HDL percentage	103588	2.77e-06	6.86e-08		0.045171	0.028761	0.06158	5.39523	0.008372	Metabolomics	Metabolomics	Cholesterol to Total Lipids in L-HDL % (DFP)	positive
INSR_ACTL9	rs4804416	19	7223848	G	T	G	0.428793	297488			Q0517	data_field_phenotype	HDL cholesterol	346890	2.91e-06	1.84e-08		-0.01234	-0.01664	-0.00804	-5.62664	0.002194	Quantitative Measure	Blood Biochemistry	HDL cholesterol (DFP)	negative
SH2B3	rs3184504	12	111884608	T	C	T	0.482921	97040			Q1191	data_field_phenotype	Total Concentration of Lipoprotein Particles	100472	2.98e-06	2.21e-07		-0.02183	-0.03009	-0.01357	-5.18079	0.004214	Metabolomics	Metabolomics	Total Concentration of Lipoprotein Particles (DFP)	negative
SH2B3	rs3184504	12	111884608	T	C	T	0.482713	100021			Q1147	data_field_phenotype	Phosphoglycerides	103603	3.04e-06	2.27e-07		-0.02153	-0.02968	-0.01338	-5.17599	0.00416	Metabolomics	Metabolomics	Phosphoglycerides (DFP)	negative
FOXE1_ANP32B_C9orf156	rs2282192	9	100672338	T	C	T	0.27688	216206	14425	201781	P244	Phecode	Hypothyroidism	390432	3.26e-06	8.6e-09	1.06143		1.0401	1.0832	5.75634	0.010358	Endocrine/Metabolic	Endocrine/Metabolic	Hypothyroidism (Phecode)	positive
SH2B3	rs3184504	12	111884608	T	C	T	0.482921	97040			Q1088	data_field_phenotype	Concentration of Very Large HDL Particles	100472	3.7e-06	2.78e-07		-0.02083	-0.02877	-0.01288	-5.1378	0.004054	Metabolomics	Metabolomics	Concentration of VL- HDL Particles (DFP)	negative
TGFB2_MIR548F3	rs519709	1	218654734	G	A	G	0.396343	311509			Q0002	data_field_phenotype	Sitting height	392979	3.81e-06	4.01e-09		0.010247	0.006834	0.013661	5.88392	0.001742	Quantitative Measure	Anthropometry	Sitting height (DFP)	positive
ANXA5	rs17450274	4	122612473	A	G	A	0.288336	226620			Q0002	data_field_phenotype	Sitting height	392979	3.82e-06	2.01e-09		0.011219	0.007552	0.014885	5.99722	0.001871	Quantitative Measure	Anthropometry	Sitting height (DFP)	positive
DBH_C9orf96_STKLD1	rs3124747	9	136268084	A	G	A	0.32251	243172			Q0621	data_field_phenotype	Mean reticulocyte volume	376999	3.88e-06	2.05e-08		0.013743	0.00894	0.018545	5.60821	0.00245	Quantitative Measure	Blood Count	Mean reticulocyte volume (DFP)	positive
TSPAN6	rs1802288	X	99890204	T	C	T	0.165544	114707			Q0509	data_field_phenotype	Calcium	346455	4e-06	1.26e-08		-0.01513	-0.02034	-0.00992	-5.69101	0.002658	Quantitative Measure	Blood Biochemistry	Calcium (DFP)	negative
SULF1_LOC100505739	rs10113355	8	70360952	A	G	A	0.28787	173995			Q0121	data_field_phenotype	Forced expiratory volume in 1-second (FEV1), Best measure	302212	4.1e-06	4.32e-09		0.011938	0.007953	0.015923	5.87153	0.002033	Quantitative Measure	Spirometry	Forced expiratory volume in 1-second (FEV1), Best measure (DFP)	positive
FOXE1_ANP32B_C9orf156	rs2282192	9	100672338	T	C	T	0.276963	212094			Q0605	data_field_phenotype	Mean corpuscular volume	382892	4.38e-06	1.38e-08		-0.01438	-0.01935	-0.00942	-5.67563	0.002534	Quantitative Measure	Blood Count	Mean corpuscular volume (DFP)	negative
TG_CCN4	rs2069568	8	134108453	C	T	T	0.475229	364104	59754.8	304349	P2074	Composite_phenotype	Eosinophilia (case control >=0.3)	383083	4.41e-06	4.65e-09	0.964069		0.952336	0.975943	-5.85936	0.006245	Haematopoietic	Haematopoietic	Eosinophilia (>=0.3) (CP)	negative
SH2B3	rs3184504	12	111884608	T	C	T	0.481854	368996			Q0608	data_field_phenotype	Red blood cell (erythrocyte) distribution width	382892	4.47e-06	3.39e-07		-0.01159	-0.01604	-0.00714	-5.10065	0.002272	Quantitative Measure	Blood Count	Red blood cell (erythrocyte) distribution width (DFP)	negative
IGHMBP2_CPT1A_SCD	rs2229738	11	68562328	C	T	T	0.0664099	13707			Q1069	data_field_phenotype	Cholesteryl Esters to Total Lipids in Very Large HDL percentage	103200	4.5e-06	1.14e-07		0.046505	0.02932	0.063691	5.30383	0.008768	Metabolomics	Metabolomics	Cholesteryl Esters-Total Lipids in VL-HDL % (DFP)	positive
TSPAN6	rs1802288	X	99890204	T	C	T	0.165578	124549			Q0503	data_field_phenotype	Alanine aminotransferase	376103	4.62e-06	1.7e-08		-0.01362	-0.01835	-0.00888	-5.63991	0.002414	Quantitative Measure	Blood Biochemistry	Alanine aminotransferase (DFP)	negative
FOXE1_ANP32B_C9orf156	rs2282192	9	100672338	T	C	T	0.276959	212090			Q0609	data_field_phenotype	Platelet count	382891	4.68e-06	1.72e-08		-0.01392	-0.01876	-0.00908	-5.63774	0.00247	Quantitative Measure	Blood Count	Platelet count (DFP)	negative
IGHMBP2_CPT1A_SCD	rs2229738	11	68562328	C	T	T	0.0663907	13762			Q1222	data_field_phenotype	Triglycerides in Medium HDL	103644	4.74e-06	1.22e-07		-0.04617	-0.06328	-0.02907	-5.2902	0.008728	Metabolomics	Metabolomics	Triglycerides in M-HDL (DFP)	negative
IGHMBP2_CPT1A_SCD	rs2229738	11	68562328	C	T	T	0.0663959	13683			Q1031	data_field_phenotype	Cholesterol to Total Lipids in Large VLDL percentage	103041	5.18e-06	1.37e-07		0.045568	0.028621	0.062514	5.27026	0.008646	Metabolomics	Metabolomics	Cholesterol to Total Lipids in L-VLDL % (DFP)	positive
SH2B3	rs3184504	12	111884608	T	C	T	0.482921	97040			Q1130	data_field_phenotype	HDL Cholesterol	100472	5.23e-06	4.01e-07		-0.02041	-0.0283	-0.01252	-5.06877	0.004027	Metabolomics	Metabolomics	HDL Cholesterol (DFP)	negative
SH2B3	rs3184504	12	111884608	T	C	T	0.482921	97040			Q1243	data_field_phenotype	Triglycerides to Total Lipids in Small VLDL percentage	100472	5.23e-06	4.02e-07		0.022086	0.013545	0.030626	5.06839	0.004358	Metabolomics	Metabolomics	Triglycerides to Total Lipids in S-VLDL % (DFP)	positive
SH2B3	rs3184504	12	111884608	T	C	T	0.482541	346088	8519	337569	P153	Phecode	Colorectal cancer	358610	5.27e-06	4.08e-07	0.92648		0.899506	0.954264	-5.06538	0.015075	Neoplasms	Neoplasms	Colorectal cancer (Phecode)	negative
IGHMBP2_CPT1A_SCD	rs2229738	11	68562328	C	T	T	0.0663543	13749			Q1232	data_field_phenotype	Triglycerides to Phosphoglycerides ratio	103603	5.36e-06	1.44e-07		-0.04344	-0.05963	-0.02726	-5.26053	0.008258	Metabolomics	Metabolomics	Triglycerides to Phosphoglycerides ratio (DFP)	negative
IGHMBP2_CPT1A_SCD	rs2229738	11	68562328	C	T	T	0.0664252	13756			Q1106	data_field_phenotype	Free Cholesterol in Small LDL	103545	5.53e-06	1.51e-07		0.046076	0.028879	0.063274	5.2513	0.008774	Metabolomics	Metabolomics	Free Cholesterol in S-LDL (DFP)	positive
SH2B3	rs3184504	12	111884608	T	C	T	0.481917	336666	9581	327085	P198.1	Phecode	Secondary malignancy of lymph nodes	349299	5.64e-06	4.4e-07	0.930813		0.905274	0.957073	-5.05095	0.014195	Neoplasms	Neoplasms	Secondary malignancy of lymph nodes (Phecode)	negative
TSHR_CEP128	rs6574611	14	81404019	A	G	A	0.44643	331676	3175.21	328501	P242	Phecode	Thyrotoxicosis with or without goiter	371476	5.66e-06	2.98e-09	1.15904		1.10388	1.21695	5.93259	0.024878	Endocrine/Metabolic	Endocrine/Metabolic	Thyrotoxicosis with or without goiter (Phecode)	positive
SH2B3	rs3184504	12	111884608	T	C	T	0.482697	100064			Q1210	data_field_phenotype	Total Lipids in Very Large HDL	103651	5.69e-06	4.46e-07		-0.02009	-0.02789	-0.01229	-5.0484	0.00398	Metabolomics	Metabolomics	Total Lipids in VL-HDL (DFP)	negative
SH2B3	rs3184504	12	111884608	T	C	T	0.481588	353390	3971	349419	P250.1	Phecode	Type 1 diabetes	366901	5.7e-06	4.5e-07	1.12189		1.07288	1.17314	5.0465	0.022792	Endocrine/Metabolic	Endocrine/Metabolic	T1 diabetes (Phecode)	positive
IGHMBP2_CPT1A_SCD	rs2229738	11	68562328	C	T	T	0.0660201	50557			Q0609	data_field_phenotype	Platelet count	382891	5.75e-06	1.61e-07		-0.02332	-0.03205	-0.0146	-5.24016	0.004451	Quantitative Measure	Blood Count	Platelet count (DFP)	negative
IGHMBP2_CPT1A_SCD	rs2229738	11	68562328	C	T	T	0.0668664	12722			Q1215	data_field_phenotype	Triglycerides in Chylomicrons and Extremely Large VLDL	95130	6.23e-06	1.77e-07		-0.04644	-0.06388	-0.02901	-5.22223	0.008894	Metabolomics	Metabolomics	Triglycerides in Chylomicrons and EL-VLDL (DFP)	negative
SH2B3	rs3184504	12	111884608	T	C	T	0.482713	100021			Q1146	data_field_phenotype	Phosphatidylcholines	103603	6.39e-06	5.08e-07		-0.02072	-0.0288	-0.01264	-5.02347	0.004124	Metabolomics	Metabolomics	Phosphatidylcholines (DFP)	negative
IGHMBP2_CPT1A_SCD	rs2229738	11	68562328	C	T	T	0.0663966	13342			Q1012	data_field_phenotype	Average Diameter for VLDL Particles	100472	6.91e-06	2e-07		-0.04374	-0.06023	-0.02725	-5.19971	0.008412	Metabolomics	Metabolomics	Average Diameter for VLDL Particles (DFP)	negative
TSHR	rs2110696	14	81443368	T	C	C	0.351908	261450	2542.65	258908	P242	Phecode	Thyrotoxicosis with or without goiter	371476	7.22e-06	3.8e-09	0.860185		0.81815	0.904372	-5.89249	0.02556	Endocrine/Metabolic	Endocrine/Metabolic	Thyrotoxicosis with or without goiter (Phecode)	negative
IGHMBP2_CPT1A_SCD	rs2229738	11	68562328	C	T	T	0.0663709	13747			Q1060	data_field_phenotype	Cholesteryl Esters to Total Lipids in Large HDL percentage	103562	7.36e-06	2.17e-07		0.043956	0.027338	0.060574	5.18439	0.008479	Metabolomics	Metabolomics	Cholesteryl Esters to Total Lipids in L-HDL % (DFP)	positive
IGHMBP2_CPT1A_SCD	rs2229738	11	68562328	C	T	T	0.0663879	13765			Q1117	data_field_phenotype	Free Cholesterol to Total Lipids in Medium HDL percentage	103671	7.45e-06	2.24e-07		0.040819	0.025371	0.056266	5.17895	0.007882	Metabolomics	Metabolomics	Free Cholesterol to Total Lipids in M-HDL % (DFP)	positive
IGHMBP2_CPT1A_SCD	rs2229738	11	68562328	C	T	T	0.0663907	13762			Q1238	data_field_phenotype	Triglycerides to Total Lipids in Medium HDL percentage	103644	7.56e-06	2.31e-07		-0.04406	-0.06075	-0.02737	-5.17304	0.008517	Metabolomics	Metabolomics	Triglycerides to Total Lipids in M-HDL % (DFP)	negative
SDCCAG8	rs10926981	1	243451405	C	A	A	0.46234	91647.8			Q1091	data_field_phenotype	Creatinine	99113	7.77e-06	1.64e-08		-0.02145	-0.0289	-0.01401	-5.64709	0.003799	Metabolomics	Metabolomics	Creatinine (DFP)	negative
SMOC2	rs751171	6	168819800	C	T	C	0.331515	260557			Q0002	data_field_phenotype	Sitting height	392979	7.92e-06	1.25e-08		-0.01031	-0.01386	-0.00676	-5.69265	0.001811	Quantitative Measure	Anthropometry	Sitting height (DFP)	negative
SH2B3	rs3184504	12	111884608	T	C	T	0.482734	100090			Q1019	data_field_phenotype	Cholesterol in Medium LDL	103670	8.36e-06	6.69e-07		-0.02186	-0.03048	-0.01324	-4.97035	0.004398	Metabolomics	Metabolomics	Cholesterol in M-LDL (DFP)	negative
TGFB2_MIR548F3	rs519709	1	218654734	G	A	G	0.396649	309729	19293.5	290436	P244	Phecode	Hypothyroidism	390432	8.81e-06	1.39e-08	0.946514		0.928712	0.964657	-5.67437	0.009687	Endocrine/Metabolic	Endocrine/Metabolic	Hypothyroidism (Phecode)	negative
SH2B3	rs3184504	12	111884608	T	C	T	0.482734	100090			Q1033	data_field_phenotype	Cholesterol to Total Lipids in Medium LDL percentage	103670	9.4e-06	7.57e-07		-0.02154	-0.03007	-0.013	-4.94643	0.004354	Metabolomics	Metabolomics	Cholesterol to Total Lipids in M-LDL % (DFP)	negative
IGHMBP2_CPT1A_SCD	rs2229738	11	68562328	C	T	T	0.0663884	13759			Q1225	data_field_phenotype	Triglycerides in Small HDL	103625	9.6e-06	2.98e-07		-0.04392	-0.06072	-0.02713	-5.12497	0.00857	Metabolomics	Metabolomics	Triglycerides in S-HDL (DFP)	negative
SH2B3	rs3184504	12	111884608	T	C	T	0.482921	97040			Q1042	data_field_phenotype	Cholesteryl Esters in HDL	100472	9.66e-06	7.84e-07		-0.01999	-0.02791	-0.01206	-4.93972	0.004046	Metabolomics	Metabolomics	Cholesteryl Esters in HDL (DFP)	negative
IGHMBP2_CPT1A_SCD	rs2229738	11	68562328	C	T	T	0.0665148	13666			Q1235	data_field_phenotype	Triglycerides to Total Lipids in Large HDL percentage	102729	1.07e-05	3.39e-07		-0.04291	-0.05939	-0.02642	-5.10068	0.008412	Metabolomics	Metabolomics	Triglycerides to Total Lipids in L-HDL % (DFP)	negative
SH2B3	rs3184504	12	111884608	T	C	T	0.481746	344186	18126	326060	P198	Phecode	Secondary malignant neoplasm	357228	1.15e-05	9.39e-07	0.949585		0.930154	0.969422	-4.90403	0.010549	Neoplasms	Neoplasms	Secondary malignant neoplasm (Phecode)	negative
IGHMBP2_CPT1A_SCD	rs2229738	11	68562328	C	T	T	0.0663873	13765			Q1063	data_field_phenotype	Cholesteryl Esters to Total Lipids in Medium HDL percentage	103672	1.16e-05	3.74e-07		0.043688	0.02684	0.060537	5.08218	0.008596	Metabolomics	Metabolomics	Cholesteryl Esters to Total Lipids in M-HDL % (DFP)	positive
KRT18	rs7306508	12	53363827	G	A	A	0.471436	355053			Q0511	data_field_phenotype	Creatinine	376565	1.17e-05	6.14e-09		0.010793	0.007154	0.014432	5.813	0.001857	Quantitative Measure	Blood Biochemistry	Creatinine (DFP)	positive
DBH_C9orf96_STKLD1	rs3124747	9	136268084	A	G	A	0.321819	66699			Q1237	data_field_phenotype	Triglycerides to Total Lipids in Large VLDL percentage	103628	1.2e-05	6.96e-08		-0.02537	-0.03459	-0.01615	-5.3927	0.004705	Metabolomics	Metabolomics	Triglycerides to Total Lipids in L-VLDL % (DFP)	negative
SH2B3	rs3184504	12	111884608	T	C	T	0.482734	100092			Q1052	data_field_phenotype	Cholesteryl Esters in Small LDL	103672	1.22e-05	1e-06		-0.02151	-0.03013	-0.01289	-4.89165	0.004398	Metabolomics	Metabolomics	Cholesteryl Esters in S-LDL (DFP)	negative
INSR_ACTL9	rs4804416	19	7223848	G	T	G	0.428767	322954			Q0503	data_field_phenotype	Alanine aminotransferase	376608	1.27e-05	8.67e-08		0.011727	0.007433	0.016021	5.35277	0.002191	Quantitative Measure	Blood Biochemistry	Alanine aminotransferase (DFP)	positive
PRKCA_APOH	rs1801690	17	64208285	C	G	G	0.0549112	41343			Q0528	data_field_phenotype	Triglycerides	376453	1.29e-05	1.36e-08		0.027888	0.018261	0.037514	5.67815	0.004911	Quantitative Measure	Blood Biochemistry	Triglycerides (DFP)	positive
IGHMBP2_CPT1A_SCD	rs2229738	11	68562328	C	T	T	0.0663502	13741			Q1024	data_field_phenotype	Cholesterol in Very Large HDL	103549	1.42e-05	4.64e-07		0.040349	0.02466	0.056037	5.04078	0.008004	Metabolomics	Metabolomics	Cholesterol in VL-HDL (DFP)	positive
SH2B3	rs3184504	12	111884608	T	C	T	0.482921	97040			Q1078	data_field_phenotype	Concentration of Large HDL Particles	100472	1.48e-05	1.22e-06		-0.01922	-0.02699	-0.01146	-4.85262	0.003961	Metabolomics	Metabolomics	Concentration of L-HDL Particles (DFP)	negative
IGHMBP2_CPT1A_SCD	rs2229738	11	68562328	C	T	T	0.0663966	13342			Q1037	data_field_phenotype	Cholesterol to Total Lipids in Small VLDL percentage	100472	1.53e-05	5.08e-07		0.04401	0.02684	0.061181	5.02367	0.008761	Metabolomics	Metabolomics	Cholesterol to Total Lipids in S-VLDL % (DFP)	positive
MLEC_SPPL3	rs2393717	12	121220375	G	C	G	0.469594	359603			Q0610	data_field_phenotype	Platelet crit	382887	1.62e-05	9.37e-08		0.011631	0.007361	0.015902	5.33869	0.002179	Quantitative Measure	Blood Count	Platelet crit (DFP)	positive
SH2B3	rs3184504	12	111884608	T	C	T	0.482845	87536			Q1242	data_field_phenotype	Triglycerides to Total Lipids in Small LDL percentage	90646	1.69e-05	1.41e-06		0.022231	0.013199	0.031262	4.8244	0.004608	Metabolomics	Metabolomics	Triglycerides to Total Lipids in S-LDL % (DFP)	positive
MLEC_SPPL3	rs2393717	12	121220375	G	C	G	0.469445	322893			Q0524	data_field_phenotype	Sex hormone binding globulin	343909	1.8e-05	1.14e-07		0.011676	0.007361	0.015991	5.30322	0.002202	Quantitative Measure	Blood Biochemistry	SHBG (DFP)	positive
SH2B3	rs3184504	12	111884608	T	C	T	0.482921	97040			Q1156	data_field_phenotype	Phospholipids in Medium LDL	100472	1.8e-05	1.51e-06		-0.0215	-0.03026	-0.01274	-4.81026	0.00447	Metabolomics	Metabolomics	Phospholipids in M-LDL (DFP)	negative
IGHMBP2_CPT1A_SCD	rs2229738	11	68562328	C	T	T	0.0663756	13654			Q1109	data_field_phenotype	Free Cholesterol in Very Large HDL	102854	1.83e-05	6.17e-07		0.04115	0.024975	0.057325	4.98615	0.008253	Metabolomics	Metabolomics	Free Cholesterol in VL-HDL (DFP)	positive
IGHMBP2_CPT1A_SCD	rs2229738	11	68562328	C	T	T	0.0663884	13759			Q1241	data_field_phenotype	Triglycerides to Total Lipids in Small HDL percentage	103625	1.89e-05	6.48e-07		-0.04196	-0.05848	-0.02543	-4.97657	0.008431	Metabolomics	Metabolomics	Triglycerides to Total Lipids in S-HDL % (DFP)	negative
IGHMBP2_CPT1A_SCD	rs2229738	11	68562328	C	T	T	0.0663966	13342			Q1097	data_field_phenotype	Free Cholesterol in IDL	100472	2.06e-05	7.16e-07		0.042861	0.025915	0.059806	4.95737	0.008646	Metabolomics	Metabolomics	Free Cholesterol in IDL (DFP)	positive
IGHMBP2_CPT1A_SCD	rs2229738	11	68562328	C	T	T	0.0663555	13646			Q1114	data_field_phenotype	Free Cholesterol to Total Lipids in Large HDL percentage	102825	2.06e-05	7.26e-07		0.041025	0.024796	0.057253	4.95462	0.00828	Metabolomics	Metabolomics	Free Cholesterol to Total Lipids in L-HDL % (DFP)	positive
FOXE1_ANP32B_C9orf156	rs2282192	9	100672338	T	C	T	0.276956	212086			Q0610	data_field_phenotype	Platelet crit	382887	2.07e-05	8.7e-08		-0.01299	-0.01775	-0.00823	-5.35208	0.002427	Quantitative Measure	Blood Count	Platelet crit (DFP)	negative
DBH_C9orf96_STKLD1	rs3124747	9	136268084	A	G	A	0.322575	246609			Q0616	data_field_phenotype	Eosinophil count	382251	2.16e-05	1.36e-07		-0.01266	-0.01737	-0.00795	-5.27012	0.002402	Quantitative Measure	Blood Count	Eosinophil count (DFP)	negative
DBH_C9orf96_STKLD1	rs3124747	9	136268084	A	G	A	0.322644	242981			Q0514	data_field_phenotype	Gamma glutamyltransferase	376547	2.19e-05	1.5e-07		0.012009	0.007528	0.01649	5.25271	0.002286	Quantitative Measure	Blood Biochemistry	Gamma glutamyltransferase (DFP)	positive
IGFBP5	rs1861630	2	217616804	C	T	T	0.148404	109693	405	109288	P241.2	Phecode	Nontoxic multinodular goiter	369575	2.21e-05	2.33e-08	0.734026		0.658549	0.81815	-5.58543	0.055361	Endocrine/Metabolic	Endocrine/Metabolic	Nontoxic multinodular goiter (Phecode)	negative
SH2B3	rs3184504	12	111884608	T	C	T	0.482921	97040			Q1204	data_field_phenotype	Total Lipids in Medium LDL	100472	2.24e-05	1.89e-06		-0.02129	-0.03005	-0.01254	-4.7651	0.004469	Metabolomics	Metabolomics	Total Lipids in M-LDL (DFP)	negative
TSPAN6	rs1802288	X	99890204	T	C	T	0.165579	124515			Q0508	data_field_phenotype	Urea	375998	2.27e-05	9.58e-08		0.013082	0.008276	0.017888	5.3347	0.002452	Quantitative Measure	Blood Biochemistry	Urea (DFP)	positive
CCDC77_WNK1_B4GALNT3	rs149363012	12	670520	T	C	T	0.0262089	20647	2853	17794	P740	Phecode	Osteoarthrosis	393893	2.33e-05	2.46e-08	1.12371		1.07857	1.17073	5.57629	0.020916	Musculoskeletal	Musculoskeletal	Osteoarthrosis (Phecode)	positive
IGHMBP2_CPT1A_SCD	rs2229738	11	68562328	C	T	T	0.0663966	13342			Q1028	data_field_phenotype	Cholesterol to Total Lipids in IDL percentage	100472	2.44e-05	8.73e-07		0.042895	0.025802	0.059987	4.91859	0.008721	Metabolomics	Metabolomics	Cholesterol to Total Lipids in IDL % (DFP)	positive
SH2B3	rs3184504	12	111884608	T	C	T	0.48199	377697	14103	363594	P743.1	Phecode	Osteoporosis	391810	2.5e-05	2.12e-06	1.05998		1.03476	1.08582	4.74147	0.012286	Musculoskeletal	Musculoskeletal	Osteoporosis (Phecode)	positive
SH2B3	rs3184504	12	111884608	T	C	T	0.482075	366113	60022	306091	P306	Phecode	Other mental disorder	379726	2.56e-05	2.19e-06	1.0306		1.01782	1.04354	4.73528	0.006366	Psychiatric disorders	Psychiatric disorders	Other mental disorder (Phecode)	positive
SH2B3	rs3184504	12	111884608	T	C	T	0.481988	377691	14097	363594	P743.11	Phecode	Osteoporosis NOS	391805	2.62e-05	2.25e-06	1.05984		1.03462	1.08568	4.72985	0.012288	Musculoskeletal	Musculoskeletal	Osteoporosis NOS (Phecode)	positive
TSPAN6	rs1802288	X	99890204	T	C	T	0.165507	99928			Q0120	data_field_phenotype	Forced vital capacity (best)	301884	3.19e-05	1.61e-07		-0.01043	-0.01433	-0.00653	-5.23991	0.00199	Quantitative Measure	Spirometry	Forced vital capacity (best) (DFP)	negative
TSPAN6	rs1802288	X	99890204	T	C	T	0.165507	99928			Q0123	formula_phenotype	FEV1/FVC ratio (best)	301884	3.19e-05	1.68e-07		0.0144	0.009006	0.019795	5.23196	0.002752	Quantitative Measure	Spirometry	FEV1/FVC ratio (DFP)	positive
DBH_C9orf96_STKLD1	rs3124747	9	136268084	A	G	A	0.322552	250091	5985	244106	P415	Phecode	Pulmonary heart disease	387676	3.26e-05	2.4e-07	1.08704		1.05315	1.12201	5.1653	0.016157	Circulatory system	Circulatory system	Pulmonary heart disease (Phecode)	positive
TSPAN6	rs1802288	X	99890204	T	C	T	0.165585	124170			Q0506	data_field_phenotype	Aspartate aminotransferase	374944	3.42e-05	1.98e-07		-0.0128	-0.01763	-0.00798	-5.20115	0.002462	Quantitative Measure	Blood Biochemistry	Aspartate aminotransferase (DFP)	negative
SH2B3	rs3184504	12	111884608	T	C	T	0.482868	99209			Q1235	data_field_phenotype	Triglycerides to Total Lipids in Large HDL percentage	102729	3.49e-05	3.02e-06		0.019654	0.011405	0.027903	4.67002	0.004209	Metabolomics	Metabolomics	Triglycerides to Total Lipids in L-HDL % (DFP)	positive
IGHMBP2_CPT1A_SCD	rs2229738	11	68562328	C	T	T	0.0660184	50556			Q0602	data_field_phenotype	Red blood cell (erythrocyte) count	382893	3.71e-05	1.37e-06		-0.01911	-0.02686	-0.01135	-4.82949	0.003957	Quantitative Measure	Blood Count	Red blood cell (erythrocyte) count (DFP)	negative
IGHMBP2_CPT1A_SCD	rs2229738	11	68562328	C	T	T	0.0663959	13764			Q1172	data_field_phenotype	Phospholipids to Total Lipids in Medium VLDL percentage	103651	3.71e-05	1.36e-06		0.041027	0.024381	0.057674	4.83057	0.008493	Metabolomics	Metabolomics	Phospholipids to Total Lipids in M-VLDL % (DFP)	positive
IGHMBP2_CPT1A_SCD	rs2229738	11	68562328	C	T	T	0.0663966	13342			Q1216	data_field_phenotype	Triglycerides in HDL	100472	3.73e-05	1.4e-06		-0.04271	-0.06005	-0.02536	-4.82586	0.00885	Metabolomics	Metabolomics	Triglycerides in HDL (DFP)	negative
IGFBP5	rs6711608	2	217614083	C	T	T	0.147595	109095	401.49	108694	P241.2	Phecode	Nontoxic multinodular goiter	369575	3.77e-05	3.97e-08	0.737012		0.660965	0.821801	-5.49225	0.055561	Endocrine/Metabolic	Endocrine/Metabolic	Nontoxic multinodular goiter (Phecode)	negative
SH2B3	rs3184504	12	111884608	T	C	T	0.481974	379571	33620	345951	P250	Phecode	Diabetes mellitus	393767	3.79e-05	3.29e-06	1.03834		1.02201	1.05494	4.65168	0.008089	Endocrine/Metabolic	Endocrine/Metabolic	Diabetes mellitus (Phecode)	positive
SH2B3	rs3184504	12	111884608	T	C	T	0.481808	371667	8095	363572	P443	Phecode	Peripheral vascular disease	385700	3.94e-05	3.45e-06	1.07684		1.0437	1.11102	4.64231	0.015946	Circulatory system	Circulatory system	Peripheral vascular disease (Phecode)	positive
IGHMBP2_CPT1A_SCD	rs2229738	11	68562328	C	T	T	0.0669962	12617			Q1013	data_field_phenotype	Cholesterol in Chylomicrons and Extremely Large VLDL	94162	4.12e-05	1.56e-06		-0.04329	-0.06096	-0.02563	-4.80362	0.009012	Metabolomics	Metabolomics	Cholesterol in Chylomicrons and EL-VLDL (DFP)	negative
SH2B3	rs3184504	12	111884608	T	C	T	0.482245	375740	36278	339462	P208	Phecode	Benign neoplasm of colon	389574	4.16e-05	3.68e-06	0.965057		0.950632	0.979701	-4.62885	0.007684	Neoplasms	Neoplasms	Benign neoplasm of colon (Phecode)	negative
SH2B3	rs3184504	12	111884608	T	C	T	0.481638	366879	681	366198	P289.8	Phecode	Polycythemia, secondary	380866	4.16e-05	3.67e-06	1.30188		1.16429	1.45572	4.62908	0.056989	Haematopoietic	Haematopoietic	Polycythemia, secondary (Phecode)	positive
IGFBP5	rs57866041	2	217616484	GT	G	G	0.14792	109335	401.859	108934	P241.2	Phecode	Nontoxic multinodular goiter	369575	4.21e-05	4.44e-08	0.737735		0.661594	0.822646	-5.47258	0.055581	Endocrine/Metabolic	Endocrine/Metabolic	Nontoxic multinodular goiter (Phecode)	negative
NRG1	rs36213229	8	32405517	G	T	T	0.455355	356725	778.953	355946	P193	Phecode	Thyroid cancer	391700	4.51e-05	4.75e-08	0.752496		0.679477	0.833354	-5.4605	0.052076	Neoplasms	Neoplasms	Thyroid cancer (Phecode)	negative
IGHMBP2_CPT1A_SCD	rs2229738	11	68562328	C	T	T	0.0663543	13749			Q1186	data_field_phenotype	Sphingomyelins	103603	4.78e-05	1.84e-06		0.039258	0.02313	0.055385	4.77081	0.008229	Metabolomics	Metabolomics	Sphingomyelins (DFP)	positive
SH2B3	rs3184504	12	111884608	T	C	T	0.482734	100090			Q1049	data_field_phenotype	Cholesteryl Esters in Medium LDL	103670	4.92e-05	4.37e-06		-0.0202	-0.02882	-0.01158	-4.593	0.004397	Metabolomics	Metabolomics	Cholesteryl Esters in M-LDL (DFP)	negative
CADM1	rs11605461	11	115053011	G	A	A	0.460751	298727	38184.6	260542	P564	Phecode	Functional digestive disorders	324174	4.99e-05	9.12e-08	1.04083		1.02566	1.05622	5.34346	0.007489	Digestive	Digestive	Functional digestive disorders (Phecode)	positive
CADM1	rs11605461	11	115053011	G	A	A	0.46026	361892			Q0005	data_field_phenotype	Waist circumference	393139	4.99e-05	1.05e-07		0.010586	0.006685	0.014488	5.31792	0.001991	Quantitative Measure	Anthropometry	Waist circumference (DFP)	positive
CCDC77_WNK1_B4GALNT3	rs149363012	12	670520	T	C	T	0.0261853	20580			Q0001	data_field_phenotype	Standing height	392968	4.99e-05	7.88e-08		0.026588	0.016883	0.036292	5.36989	0.004951	Quantitative Measure	Anthropometry	Standing height (DFP)	positive
SH2B3	rs3184504	12	111884608	T	C	T	0.482921	97040			Q1037	data_field_phenotype	Cholesterol to Total Lipids in Small VLDL percentage	100472	5e-05	4.5e-06		-0.02009	-0.02868	-0.01151	-4.5869	0.004381	Metabolomics	Metabolomics	Cholesterol to Total Lipids in S-VLDL % (DFP)	negative
SH2B3	rs3184504	12	111884608	T	C	T	0.482733	100084			Q1115	data_field_phenotype	Free Cholesterol to Total Lipids in Large LDL percentage	103664	5e-05	4.5e-06		-0.01935	-0.02762	-0.01108	-4.58688	0.00422	Metabolomics	Metabolomics	Free Cholesterol to Total Lipids in L-LDL % (DFP)	negative
SH2B3	rs3184504	12	111884608	T	C	T	0.482592	99273			Q1109	data_field_phenotype	Free Cholesterol in Very Large HDL	102854	5.18e-05	4.7e-06		-0.01889	-0.02698	-0.0108	-4.57821	0.004126	Metabolomics	Metabolomics	Free Cholesterol in VL-HDL (DFP)	negative
IGHMBP2_CPT1A_SCD	rs2229738	11	68562328	C	T	T	0.0663924	13765			Q1100	data_field_phenotype	Free Cholesterol in Large LDL	103664	5.37e-05	2.09e-06		0.040941	0.024029	0.057854	4.74458	0.008629	Metabolomics	Metabolomics	Free Cholesterol in L-LDL (DFP)	positive
SH2B3	rs3184504	12	111884608	T	C	T	0.482725	100064			Q1190	data_field_phenotype	Total Concentration of Branched-Chain Amino Acids (Leucine + Isoleucine + Valine)	103645	5.4e-05	4.92e-06		0.019356	0.011051	0.02766	4.56824	0.004237	Metabolomics	Metabolomics	Total Concentration (Leucine + Isoleucine + Valine) (DFP)	positive
IGHMBP2_CPT1A_SCD	rs2229738	11	68562328	C	T	T	0.0666322	13418			Q1230	data_field_phenotype	Triglycerides in Very Large VLDL	100687	6.17e-05	2.44e-06		-0.04067	-0.05758	-0.02376	-4.71355	0.008628	Metabolomics	Metabolomics	Triglycerides in VL-VLDL (DFP)	negative
SH2B3	rs3184504	12	111884608	T	C	T	0.482026	379536	16226	363310	P743	Phecode	Osteoporosis, osteopenia and pathological fracture	393688	6.21e-05	5.69e-06	1.05333		1.02995	1.07723	4.53774	0.011449	Musculoskeletal	Musculoskeletal	Osteoporosis, osteopenia and pathological fracture (Phecode)	positive
DBH_C9orf96_STKLD1	rs3124747	9	136268084	A	G	A	0.322851	230468	4737	225731	P451	Phecode	Phlebitis and thrombophlebitis	356926	6.33e-05	5e-07	1.09546		1.0572	1.1351	5.02636	0.018139	Circulatory system	Circulatory system	Phlebitis and thrombophlebitis (Phecode)	positive
SH2B3	rs3184504	12	111884608	T	C	T	0.482921	97040			Q1075	data_field_phenotype	Concentration of HDL Particles	100472	6.36e-05	5.86e-06		-0.01906	-0.02731	-0.01082	-4.5317	0.004206	Metabolomics	Metabolomics	Concentration of HDL Particles (DFP)	negative
SDCCAG8	rs10926981	1	243451405	C	A	A	0.460821	352889			Q0608	data_field_phenotype	Red blood cell (erythrocyte) distribution width	382892	6.48e-05	1.71e-07		-0.01193	-0.0164	-0.00746	-5.22895	0.002282	Quantitative Measure	Blood Count	Red blood cell (erythrocyte) distribution width (DFP)	negative
IGHMBP2_CPT1A_SCD	rs2229738	11	68562328	C	T	T	0.0663966	13342			Q1088	data_field_phenotype	Concentration of Very Large HDL Particles	100472	6.51e-05	2.6e-06		0.038102	0.022213	0.053991	4.70008	0.008107	Metabolomics	Metabolomics	Concentration of VL- HDL Particles (DFP)	positive
IGHMBP2_CPT1A_SCD	rs2229738	11	68562328	C	T	T	0.0663917	13765			Q1098	data_field_phenotype	Free Cholesterol in LDL	103665	6.53e-05	2.65e-06		0.040823	0.023787	0.057859	4.69655	0.008692	Metabolomics	Metabolomics	Free Cholesterol in LDL (DFP)	positive
SH2B3	rs3184504	12	111884608	T	C	T	0.482048	379839	68745	311094	P550	Phecode	Abdominal hernia	393985	6.6e-05	6.12e-06	1.02744		1.01546	1.03957	4.52223	0.005986	Digestive	Digestive	Abdominal hernia (Phecode)	positive
SH2B3	rs3184504	12	111884608	T	C	T	0.482921	97040			Q1059	data_field_phenotype	Cholesteryl Esters to Total Lipids in IDL percentage	100472	6.78e-05	6.32e-06		-0.01964	-0.02816	-0.01112	-4.51578	0.004349	Metabolomics	Metabolomics	Cholesteryl Esters to Total Lipids in IDL % (DFP)	negative
TG_CCN4	rs114322847	8	133883671	C	T	T	0.0270851	20019.9	98.0078	19921.9	P241.2	Phecode	Nontoxic multinodular goiter	369575	6.86e-05	7.22e-08	0.571151		0.465827	0.700285	-5.38559	0.104	Endocrine/Metabolic	Endocrine/Metabolic	Nontoxic multinodular goiter (Phecode)	negative
SH2B3	rs3184504	12	111884608	T	C	T	0.482006	374194	7859	366335	P289	Phecode	Other diseases of blood and blood-forming organs	388163	7.04e-05	6.61e-06	1.07531		1.04188	1.10982	4.50573	0.016115	Haematopoietic	Haematopoietic	Other diseases of blood and blood-forming organs (Phecode)	positive
SH2B3	rs3184504	12	111884608	T	C	T	0.482099	363083			Q0511	data_field_phenotype	Creatinine	376565	7.04e-05	6.64e-06		0.008353	0.004719	0.011988	4.50499	0.001854	Quantitative Measure	Blood Biochemistry	Creatinine (DFP)	positive
SH2B3	rs3184504	12	111884608	T	C	T	0.482921	97040			Q1111	data_field_phenotype	Free Cholesterol in Very Small VLDL	100472	7.18e-05	6.8e-06		-0.01973	-0.02833	-0.01114	-4.49995	0.004385	Metabolomics	Metabolomics	Free Cholesterol in VS-VLDL (DFP)	negative
SH2B3	rs3184504	12	111884608	T	C	T	0.482921	97040			Q1085	data_field_phenotype	Concentration of Small LDL Particles	100472	7.23e-05	6.9e-06		-0.02009	-0.02884	-0.01133	-4.49712	0.004467	Metabolomics	Metabolomics	Concentration of S-LDL Particles (DFP)	negative
IGFBP5	rs1861630	2	217616804	C	T	T	0.148359	116604			Q0002	data_field_phenotype	Sitting height	392979	7.33e-05	1.16e-07		0.012635	0.007962	0.017307	5.29998	0.002384	Quantitative Measure	Anthropometry	Sitting height (DFP)	positive
DBH_C9orf96_STKLD1	rs3124747	9	136268084	A	G	A	0.322827	230124	4355	225769	P451.2	Phecode	Phlebitis and thrombophlebitis of lower extremities	356420	7.52e-05	6.7e-07	1.09855		1.05858	1.14004	4.97001	0.018912	Circulatory system	Circulatory system	Phlebitis of lower extremities (Phecode)	positive
DBH_C9orf96_STKLD1	rs3124747	9	136268084	A	G	A	0.322509	243172			Q0622	data_field_phenotype	Mean sphered cell volume	377000	7.52e-05	6.73e-07		0.012186	0.007379	0.016992	4.96898	0.002452	Quantitative Measure	Blood Count	Mean sphered cell volume (DFP)	positive
IGHMBP2_CPT1A_SCD	rs2229738	11	68562328	C	T	T	0.0660197	50556			Q0611	data_field_phenotype	Mean platelet (thrombocyte) volume	382886	7.55e-05	3.1e-06		0.021446	0.012434	0.030458	4.66404	0.004598	Quantitative Measure	Blood Count	Mean platelet (thrombocyte) volume (DFP)	positive
GLIS3	rs10814915	9	4290544	T	C	T	0.413947	162005	23198.9	138806	P2035	Composite_phenotype	Diabetes mellitus	195683	7.91e-05	2.5e-07	1.05061		1.03109	1.07051	5.15786	0.009573	Endocrine/Metabolic	Endocrine/Metabolic	Diabetes mellitus (CP)	positive
IGHMBP2_CPT1A_SCD	rs2229738	11	68562328	C	T	T	0.0663543	13749			Q1185	data_field_phenotype	Saturated Fatty Acids to Total Fatty Acids percentage	103603	8.03e-05	3.34e-06		-0.0408	-0.058	-0.0236	-4.64893	0.008776	Metabolomics	Metabolomics	Saturated Fatty Acids to Total Fatty Acids % (DFP)	negative
SH2B3	rs3184504	12	111884608	T	C	T	0.482921	97040			Q1199	data_field_phenotype	Total Lipids in Large HDL	100472	8.2e-05	7.86e-06		-0.01771	-0.02548	-0.00995	-4.46928	0.003964	Metabolomics	Metabolomics	Total Lipids in L-HDL (DFP)	negative
TGFB2_MIR548F3	rs519709	1	218654734	G	A	G	0.397101	294136	1384.68	292751	P241	Phecode	Nontoxic nodular goiter	370354	8.3e-05	1.75e-07	0.837947		0.784169	0.895413	-5.2242	0.033843	Endocrine/Metabolic	Endocrine/Metabolic	Nontoxic nodular goiter (Phecode)	negative
IGHMBP2_CPT1A_SCD	rs2229738	11	68562328	C	T	T	0.0664181	13665			Q1211	data_field_phenotype	Total Lipids in Very Large VLDL	102871	8.45e-05	3.56e-06		-0.03965	-0.05642	-0.02289	-4.63588	0.008554	Metabolomics	Metabolomics	Total Lipids in VL-VLDL (DFP)	negative
SH2B3	rs3184504	12	111884608	T	C	T	0.482679	100012			Q1104	data_field_phenotype	Free Cholesterol in Medium VLDL	103601	8.59e-05	8.28e-06		-0.0196	-0.02822	-0.01098	-4.45803	0.004397	Metabolomics	Metabolomics	Free Cholesterol in M-VLDL (DFP)	negative
SH2B3	rs3184504	12	111884608	T	C	T	0.482913	97023			Q1006	data_field_phenotype	Albumin	100456	8.96e-05	8.68e-06		-0.01971	-0.02839	-0.01102	-4.44788	0.004431	Metabolomics	Metabolomics	Albumin (DFP)	negative
TSHR_CEP128	rs3742721	14	81407921	G	A	G	0.405971	301617	2455.19	299162	P242	Phecode	Thyrotoxicosis with or without goiter	371476	9.39e-05	4.94e-08	0.86906		0.826311	0.914021	-5.45328	0.025736	Endocrine/Metabolic	Endocrine/Metabolic	Thyrotoxicosis with or without goiter (Phecode)	negative
PRKCA_APOH	rs1801690	17	64208285	C	G	G	0.0546172	10975			Q1012	data_field_phenotype	Average Diameter for VLDL Particles	100472	9.64e-05	2e-07		0.048199	0.030031	0.066367	5.19965	0.00927	Metabolomics	Metabolomics	Average Diameter for VLDL Particles (DFP)	positive
PRKCA_APOH	rs1801690	17	64208285	C	G	G	0.0546579	11264			Q1031	data_field_phenotype	Cholesterol to Total Lipids in Large VLDL percentage	103041	9.64e-05	2.03e-07		-0.04948	-0.06814	-0.03082	-5.19684	0.009521	Metabolomics	Metabolomics	Cholesterol to Total Lipids in L-VLDL % (DFP)	negative
SH2B3	rs3184504	12	111884608	T	C	T	0.482729	100092			Q1170	data_field_phenotype	Phospholipids to Total Lipids in Medium HDL percentage	103673	9.88e-05	9.63e-06		0.018572	0.010347	0.026796	4.42563	0.004196	Metabolomics	Metabolomics	Phospholipids to Total Lipids in M-HDL % (DFP)	positive
DBH_C9orf96_STKLD1	rs3124747	9	136268084	A	G	A	0.322018	64727			Q1116	data_field_phenotype	Free Cholesterol to Total Lipids in Large VLDL percentage	100502	0.0001	9.48e-07		0.023383	0.014035	0.032732	4.90247	0.00477	Metabolomics	Metabolomics	Free Cholesterol to Total Lipids in L-VLDL % (DFP)	positive
PRKCA_APOH	rs1801690	17	64208285	C	G	G	0.0549178	41365			Q0503	data_field_phenotype	Alanine aminotransferase	376608	0.000101	3.18e-07		-0.02434	-0.03367	-0.01501	-5.11236	0.004761	Quantitative Measure	Blood Biochemistry	Alanine aminotransferase (DFP)	negative
PRKCA_APOH	rs1801690	17	64208285	C	G	G	0.0547101	11339			Q1221	data_field_phenotype	Triglycerides in Large VLDL	103628	0.000101	2.88e-07		0.048231	0.029809	0.066654	5.13127	0.009399	Metabolomics	Metabolomics	Triglycerides in L-VLDL (DFP)	positive
IGHMBP2_CPT1A_SCD	rs2229738	11	68562328	C	T	T	0.0663934	13766			Q1033	data_field_phenotype	Cholesterol to Total Lipids in Medium LDL percentage	103670	0.000105	4.49e-06		0.039951	0.022883	0.05702	4.5876	0.008709	Metabolomics	Metabolomics	Cholesterol to Total Lipids in M-LDL % (DFP)	positive
SH2B3	rs3184504	12	111884608	T	C	T	0.482742	100083			Q1152	data_field_phenotype	Phospholipids in Large HDL	103661	0.000107	1.05e-05		-0.01722	-0.02488	-0.00956	-4.40766	0.003907	Metabolomics	Metabolomics	Phospholipids in L-HDL (DFP)	negative
TGFB2_MIR548F3	rs519709	1	218654734	G	A	G	0.397164	293564	727.047	292837	P241.2	Phecode	Nontoxic multinodular goiter	369575	0.000108	3.32e-07	0.790076		0.721734	0.86489	-5.10448	0.046161	Endocrine/Metabolic	Endocrine/Metabolic	Nontoxic multinodular goiter (Phecode)	negative
TGFB2_MIR548F3	rs519709	1	218654734	G	A	G	0.396721	308971	18424	290547	P244.4	Phecode	Hypothyroidism NOS	389406	0.000108	3.4e-07	0.950757		0.932483	0.969389	-5.09968	0.009902	Endocrine/Metabolic	Endocrine/Metabolic	Hypothyroidism NOS (Phecode)	negative
SH2B3	rs3184504	12	111884608	T	C	T	0.482587	99053			Q1162	data_field_phenotype	Phospholipids in Very Large HDL	102627	0.000108	1.07e-05		-0.01763	-0.02548	-0.00978	-4.40329	0.004004	Metabolomics	Metabolomics	Phospholipids in VL-HDL (DFP)	negative
IGFBP5	rs6711608	2	217614083	C	T	T	0.147539	115959			Q0002	data_field_phenotype	Sitting height	392979	0.000109	1.72e-07		0.012498	0.007812	0.017184	5.22718	0.002391	Quantitative Measure	Anthropometry	Sitting height (DFP)	positive
IGHMBP2_CPT1A_SCD	rs2229738	11	68562328	C	T	T	0.0663943	13765			Q1167	data_field_phenotype	Phospholipids to Total Lipids in Large HDL percentage	103661	0.000112	4.89e-06		-0.03892	-0.05561	-0.02222	-4.56963	0.008516	Metabolomics	Metabolomics	Phospholipids to Total Lipids in L-HDL % (DFP)	negative
IGHMBP2_CPT1A_SCD	rs2229738	11	68562328	C	T	T	0.0663966	13342			Q1214	data_field_phenotype	Total Triglycerides	100472	0.000112	4.84e-06		-0.03992	-0.05703	-0.02281	-4.57202	0.008731	Metabolomics	Metabolomics	Total Triglycerides (DFP)	negative
PRKCA_APOH	rs1801690	17	64208285	C	G	G	0.0546896	11171			Q1062	data_field_phenotype	Cholesteryl Esters to Total Lipids in Large VLDL percentage	102131	0.000115	4.23e-07		-0.04726	-0.06557	-0.02895	-5.05861	0.009343	Metabolomics	Metabolomics	Cholesteryl Esters to Total Lipids in L-VLDL % (DFP)	negative
SH2B3	rs3184504	12	111884608	T	C	T	0.482729	100090			Q1102	data_field_phenotype	Free Cholesterol in Medium HDL	103671	0.000115	1.14e-05		-0.01765	-0.02553	-0.00977	-4.38883	0.004021	Metabolomics	Metabolomics	Free Cholesterol in M-HDL (DFP)	negative
IGHMBP2_CPT1A_SCD	rs2229738	11	68562328	C	T	T	0.066386	13765			Q1066	data_field_phenotype	Cholesteryl Esters to Total Lipids in Small HDL percentage	103674	0.000117	5.24e-06		0.039592	0.022558	0.056627	4.55534	0.008691	Metabolomics	Metabolomics	Cholesteryl Esters to Total Lipids in S-HDL % (DFP)	positive
IGHMBP2_CPT1A_SCD	rs2229738	11	68562328	C	T	T	0.0663966	13342			Q1089	data_field_phenotype	Concentration of Very Large VLDL Particles	100472	0.000117	5.19e-06		-0.03936	-0.05629	-0.02243	-4.55701	0.008637	Metabolomics	Metabolomics	Concentration of VL-VLDL Particles (DFP)	negative
FOXE1_ANP32B_C9orf156	rs2282192	9	100672338	T	C	T	0.276962	212092			Q0606	data_field_phenotype	Mean corpuscular haemoglobin	382890	0.000117	5.55e-07		-0.01265	-0.0176	-0.0077	-5.00643	0.002526	Quantitative Measure	Blood Count	Mean corpuscular haemoglobin (DFP)	negative
INSR_ACTL9	rs4804416	19	7223848	G	T	G	0.428434	316677	793	315884	P241.2	Phecode	Nontoxic multinodular goiter	369575	0.000117	8.66e-07	0.801306		0.733624	0.875232	-4.91982	0.045024	Endocrine/Metabolic	Endocrine/Metabolic	Nontoxic multinodular goiter (Phecode)	negative
VEGFC	rs3755972	4	177712975	T	C	C	0.113678	78902.8			Q0501	data_field_phenotype	Albumin	347045	0.000118	6.2e-08		0.020144	0.01285	0.027437	5.4132	0.003721	Quantitative Measure	Blood Biochemistry	Albumin (DFP)	positive
SH2B3	rs3184504	12	111884608	T	C	T	0.482921	97040			Q1082	data_field_phenotype	Concentration of Medium LDL Particles	100472	0.000121	1.2e-05		-0.01956	-0.02831	-0.0108	-4.37754	0.004467	Metabolomics	Metabolomics	Concentration of M-LDL Particles (DFP)	negative
IGHMBP2_CPT1A_SCD	rs2229738	11	68562328	C	T	T	0.0663966	13342			Q1228	data_field_phenotype	Triglycerides in VLDL	100472	0.000125	5.64e-06		-0.03942	-0.05643	-0.0224	-4.53964	0.008683	Metabolomics	Metabolomics	Triglycerides in VLDL (DFP)	negative
SH2B3	rs3184504	12	111884608	T	C	T	0.481943	199987	18056	181931	P174.1	Phecode	Breast cancer [female]	207480	0.000133	1.34e-05	0.95418		0.934246	0.974539	-4.35425	0.010772	Neoplasms	Neoplasms	Breast cancer [female] (Phecode)	negative
TG_CCN4	rs2069568	8	134108453	C	T	T	0.476175	185625	43619.9	142005	P2020	Composite_phenotype	Asthma	194913	0.000135	2.84e-07	0.961418		0.947086	0.975972	-5.13382	0.007664	Safety	Safety	Asthma (CP)	negative
TG_CCN4	rs2069568	8	134108453	C	T	T	0.475369	364024			Q0612	data_field_phenotype	Platelet distribution width	382886	0.000135	2.65e-07		-0.01165	-0.01608	-0.00721	-5.14672	0.002263	Quantitative Measure	Blood Count	Platelet distribution width (DFP)	negative
SH2B3	rs3184504	12	111884608	T	C	T	0.482024	369511	18342	351169	P174	Phecode	Breast cancer	383291	0.000135	1.36e-05	0.954516		0.934705	0.974747	-4.35009	0.010701	Neoplasms	Neoplasms	Breast cancer (Phecode)	negative
DBH_C9orf96_STKLD1	rs3124747	9	136268084	A	G	A	0.321925	66343			Q1031	data_field_phenotype	Cholesterol to Total Lipids in Large VLDL percentage	103041	0.000135	1.36e-06		0.022359	0.013289	0.031429	4.83179	0.004627	Metabolomics	Metabolomics	Cholesterol to Total Lipids in L-VLDL % (DFP)	positive
SH2B3	rs3184504	12	111884608	T	C	T	0.481949	199121	17125	181996	P174.11	Phecode	Malignant neoplasm of female breast	206579	0.000139	1.4e-05	0.953214		0.932824	0.97405	-4.3432	0.011032	Neoplasms	Neoplasms	Malignant neoplasm of female breast (Phecode)	negative
SH2B3	rs3184504	12	111884608	T	C	T	0.482921	97040			Q1196	data_field_phenotype	Total Lipids in HDL	100472	0.000139	1.41e-05		-0.01754	-0.02546	-0.00962	-4.34182	0.00404	Metabolomics	Metabolomics	Total Lipids in HDL (DFP)	negative
IGHMBP2_CPT1A_SCD	rs2229738	11	68562328	C	T	T	0.0663543	13749			Q1138	data_field_phenotype	Monounsaturated Fatty Acids	103603	0.000142	6.51e-06		-0.03942	-0.05655	-0.02228	-4.50949	0.008741	Metabolomics	Metabolomics	Monounsaturated Fatty Acids (DFP)	negative
SH2B3	rs3184504	12	111884608	T	C	T	0.483979	189413	26870	162543	P2035	Composite_phenotype	Diabetes mellitus	195683	0.000147	1.5e-05	1.04177		1.02265	1.06125	4.32913	0.009452	Endocrine/Metabolic	Endocrine/Metabolic	Diabetes mellitus (CP)	positive
INSR_ACTL9	rs4804416	19	7223848	G	T	G	0.428788	331751	87897	243854	P5012	data_field_phenotype	Comparatively taller age 10	386847	0.000149	1.17e-06	0.975046		0.965159	0.985034	-4.85987	0.0052	Quantitative Measure	Anthropometry	Comparatively taller age 10 (DFP)	negative
SH2B3	rs3184504	12	111884608	T	C	T	0.483994	178796	7940	170856	P2003.2	Composite_phenotype	Ischemic stroke	184709	0.00016	1.64e-05	1.07336		1.03935	1.10848	4.30915	0.016428	Neurological	Neurological	Ischemic stroke (CP)	positive
IGFBP5	rs1861628	2	217628430	G	A	A	0.264959	196257	1166.54	195091	P241	Phecode	Nontoxic nodular goiter	370354	0.00016	2.53e-07	0.834014		0.77841	0.893599	-5.15518	0.035207	Endocrine/Metabolic	Endocrine/Metabolic	Nontoxic nodular goiter (Phecode)	negative
SH2B3	rs3184504	12	111884608	T	C	T	0.482921	97040			Q1125	data_field_phenotype	Free Cholesterol to Total Lipids in Very Small VLDL percentage	100472	0.000169	1.74e-05		-0.01912	-0.02784	-0.0104	-4.29601	0.00445	Metabolomics	Metabolomics	Free Cholesterol-Total Lipids in VS-VLDL % (DFP)	negative
VEGFC	rs3755972	4	177712975	T	C	C	0.113621	88489.6	5056.77	83432.9	P244.4	Phecode	Hypothyroidism NOS	389406	0.000172	1.81e-07	1.08451		1.05196	1.11806	5.21815	0.015546	Endocrine/Metabolic	Endocrine/Metabolic	Hypothyroidism NOS (Phecode)	positive
SH2B3	rs3184504	12	111884608	T	C	T	0.482082	380705	88737	291968	P3001	Composite_phenotype	Common cancers	394855	0.000173	1.8e-05	0.976962		0.96661	0.987424	-4.28849	0.005435	Neoplasms	Neoplasms	Common cancers (HES) (CP)	negative
GLIS3	rs10814915	9	4290544	T	C	T	0.415209	288063			Q0517	data_field_phenotype	HDL cholesterol	346890	0.000175	6.45e-07		0.010967	0.006648	0.015285	4.97741	0.002203	Quantitative Measure	Blood Biochemistry	HDL cholesterol (DFP)	positive
SH2B3	rs3184504	12	111884608	T	C	T	0.482729	100091			Q1032	data_field_phenotype	Cholesterol to Total Lipids in Medium HDL percentage	103672	0.000176	1.84e-05		-0.01809	-0.02637	-0.00981	-4.28402	0.004223	Metabolomics	Metabolomics	Cholesterol to Total Lipids in M-HDL % (DFP)	negative
SH2B3	rs3184504	12	111884608	T	C	T	0.482693	100067			Q1107	data_field_phenotype	Free Cholesterol in Small VLDL	103655	0.000176	1.85e-05		-0.01882	-0.02743	-0.01021	-4.28253	0.004394	Metabolomics	Metabolomics	Free Cholesterol in S-VLDL (DFP)	negative
INSR_ACTL9	rs4804416	19	7223848	G	T	G	0.428854	323356			Q0622	data_field_phenotype	Mean sphered cell volume	377000	0.000205	1.72e-06		-0.01108	-0.01561	-0.00654	-4.7834	0.002315	Quantitative Measure	Blood Count	Mean sphered cell volume (DFP)	negative
IGHMBP2_CPT1A_SCD	rs2229738	11	68562328	C	T	T	0.0671665	11727			Q1124	data_field_phenotype	Free Cholesterol to Total Lipids in Very Large VLDL percentage	87298	0.000206	9.55e-06		0.040885	0.022786	0.058984	4.4274	0.009234	Metabolomics	Metabolomics	Free Cholesterol-Total Lipids in VL-VLDL % (DFP)	positive
IGHMBP2_CPT1A_SCD	rs2229738	11	68562328	C	T	T	0.0663766	13760			Q1210	data_field_phenotype	Total Lipids in Very Large HDL	103651	0.000206	9.67e-06		0.035225	0.019621	0.050828	4.4246	0.007961	Metabolomics	Metabolomics	Total Lipids in VL-HDL (DFP)	positive
SH2B3	rs3184504	12	111884608	T	C	T	0.482656	343782	5906	337876	P153.2	Phecode	Colon cancer	356136	0.000217	2.29e-05	0.926556		0.894414	0.959854	-4.23456	0.018014	Neoplasms	Neoplasms	Colon cancer (Phecode)	negative
SH2B3	rs3184504	12	111884608	T	C	T	0.482116	362988			Q0528	data_field_phenotype	Triglycerides	376453	0.000217	2.29e-05		0.009476	0.005089	0.013862	4.23417	0.002238	Quantitative Measure	Blood Biochemistry	Triglycerides (DFP)	positive
SH2B3	rs3184504	12	111884608	T	C	T	0.483257	166049	2063	163986	P2035.1	Composite_phenotype	Type 1 diabetes	171802	0.000218	2.32e-05	1.14407		1.07492	1.21766	4.23138	0.031807	Endocrine/Metabolic	Endocrine/Metabolic	Type 1 diabetes (CP)	positive
PHC2_ZNF362_A3GALT2	rs11554674	1	33790496	A	G	A	0.246326	188633			Q0602	data_field_phenotype	Red blood cell (erythrocyte) count	382893	0.000224	1.18e-07		-0.01206	-0.01652	-0.0076	-5.2965	0.002277	Quantitative Measure	Blood Count	Red blood cell (erythrocyte) count (DFP)	negative
SH2B3	rs3184504	12	111884608	T	C	T	0.482713	100021			Q1092	data_field_phenotype	Degree of Unsaturation	103603	0.000225	2.4e-05		-0.01778	-0.02604	-0.00953	-4.22385	0.00421	Metabolomics	Metabolomics	Degree of Unsaturation (DFP)	negative
SH2B3	rs3184504	12	111884608	T	C	T	0.482592	99273			Q1123	data_field_phenotype	Free Cholesterol to Total Lipids in Very Large HDL percentage	102854	0.000226	2.43e-05		0.01662	0.008903	0.024336	4.22133	0.003937	Metabolomics	Metabolomics	Free Cholesterol to Total Lipids in VL HDL % (DFP)	positive
TSPAN6	rs1802288	X	99890204	T	C	T	0.165492	128031			Q0008	data_field_phenotype	Whole body fat-free mass	386819	0.000255	1.61e-06		-0.00753	-0.01061	-0.00446	-4.79694	0.00157	Quantitative Measure	Anthropometry	Whole body fat-free mass (DFP)	negative
VEGFC	rs3755972	4	177712975	T	C	C	0.113631	88730	5330.6	83399.4	P244	Phecode	Hypothyroidism	390432	0.000258	4.07e-07	1.07991		1.04826	1.11251	5.06573	0.015176	Endocrine/Metabolic	Endocrine/Metabolic	Hypothyroidism (Phecode)	positive
IGHMBP2_CPT1A_SCD	rs2229738	11	68562328	C	T	T	0.0659794	51857			Q0002	data_field_phenotype	Sitting height	392979	0.00029	1.39e-05		0.014841	0.008148	0.021535	4.34574	0.003415	Quantitative Measure	Anthropometry	Sitting height (DFP)	positive
IGHMBP2_CPT1A_SCD	rs2229738	11	68562328	C	T	T	0.0663543	13749			Q1179	data_field_phenotype	Polyunsaturated Fatty Acids	103603	0.00029	1.38e-05		0.037203	0.020432	0.053973	4.34783	0.008557	Metabolomics	Metabolomics	Polyunsaturated Fatty Acids (DFP)	positive
IGFBP5	rs57866041	2	217616484	GT	G	G	0.147871	116220			Q0002	data_field_phenotype	Sitting height	392979	0.000303	4.78e-07		0.012037	0.007351	0.016723	5.03492	0.002391	Quantitative Measure	Anthropometry	Sitting height (DFP)	positive
SH2B3	rs3184504	12	111884608	T	C	T	0.481852	377526	31305	346221	P250.2	Phecode	Type 2 diabetes	391745	0.000332	3.58e-05	1.03514		1.01832	1.05223	4.13277	0.008356	Endocrine/Metabolic	Endocrine/Metabolic	T2 diabetes (Phecode)	positive
SH2B3	rs3184504	12	111884608	T	C	T	0.482921	97040			Q1212	data_field_phenotype	Total Lipids in Very Small VLDL	100472	0.000334	3.62e-05		-0.01813	-0.02674	-0.00953	-4.13075	0.00439	Metabolomics	Metabolomics	Total Lipids in VS-VLDL (DFP)	negative
IGHMBP2_CPT1A_SCD	rs2229738	11	68562328	C	T	T	0.066392	13764			Q1103	data_field_phenotype	Free Cholesterol in Medium LDL	103657	0.000344	1.68e-05		0.037738	0.02055	0.054926	4.30331	0.00877	Metabolomics	Metabolomics	Free Cholesterol in M-LDL (DFP)	positive
IGHMBP2_CPT1A_SCD	rs2229738	11	68562328	C	T	T	0.0664299	13635			Q1162	data_field_phenotype	Phospholipids in Very Large HDL	102627	0.000344	1.67e-05		0.034466	0.018776	0.050156	4.30544	0.008005	Metabolomics	Metabolomics	Phospholipids in VL-HDL (DFP)	positive
SH2B3	rs3184504	12	111884608	T	C	T	0.481843	364431	2982	361449	P433.1	Phecode	Occlusion and stenosis of precerebral arteries	378164	0.000346	3.77e-05	1.11442		1.05845	1.17334	4.12109	0.026287	Safety	Safety	Occlusion and stenosis of precerebral arteries (Phecode)	positive
TSPAN6	rs1802288	X	99890204	T	C	T	0.166532	33418			Q1120	data_field_phenotype	Free Cholesterol to Total Lipids in Small HDL percentage	100335	0.000349	2.39e-06		0.022256	0.01301	0.031503	4.71758	0.004718	Metabolomics	Metabolomics	Free Cholesterol to Total Lipids in S-HDL % (DFP)	positive
DBH_C9orf96_STKLD1	rs3124747	9	136268084	A	G	A	0.322659	241998			Q0505	data_field_phenotype	Apolipoprotein B	375006	0.000351	3.69e-06		0.01142	0.006584	0.016257	4.62792	0.002468	Quantitative Measure	Blood Biochemistry	Apolipoprotein B (DFP)	positive
SH2B3	rs3184504	12	111884608	T	C	T	0.482903	84313			Q1124	data_field_phenotype	Free Cholesterol to Total Lipids in Very Large VLDL percentage	87298	0.000387	4.24e-05		-0.019	-0.02809	-0.0099	-4.09435	0.00464	Metabolomics	Metabolomics	Free Cholesterol-Total Lipids in VL-VLDL % (DFP)	negative
IGHMBP2_CPT1A_SCD	rs2229738	11	68562328	C	T	T	0.0663966	13342			Q1014	data_field_phenotype	Cholesterol in IDL	100472	0.000388	1.92e-05		0.036867	0.019962	0.053773	4.27427	0.008625	Metabolomics	Metabolomics	Cholesterol in IDL (DFP)	positive
MLEC_SPPL3	rs2393717	12	121220375	G	C	G	0.469729	364417			Q0003	data_field_phenotype	Weight	387901	0.000399	2.73e-06		0.009361	0.00545	0.013273	4.69035	0.001996	Quantitative Measure	Anthropometry	Weight (DFP)	positive
INSR_ACTL9	rs4804416	19	7223848	G	T	G	0.430134	88612			Q1128	data_field_phenotype	Glycine	103005	0.000403	3.6e-06		-0.01939	-0.02759	-0.01119	-4.63322	0.004185	Metabolomics	Metabolomics	Glycine (DFP)	negative
SH2B3	rs3184504	12	111884608	T	C	T	0.482921	97040			Q1178	data_field_phenotype	Phospholipids to Total Lipids in Very Small VLDL percentage	100472	0.000414	4.55e-05		0.017791	0.00924	0.026343	4.07768	0.004363	Metabolomics	Metabolomics	Phospholipids to Total Lipids in VS-VLDL % (DFP)	positive
SH2B3	rs3184504	12	111884608	T	C	T	0.481792	356717	42843	313874	P550.2	Phecode	Diaphragmatic hernia	370198	0.000421	4.66e-05	1.03		1.01545	1.04476	4.07228	0.007258	Digestive	Digestive	Diaphragmatic hernia (Phecode)	positive
SH2B3	rs3184504	12	111884608	T	C	T	0.482611	99911			Q1131	data_field_phenotype	Histidine	103511	0.000424	4.71e-05		-0.01777	-0.02632	-0.00921	-4.06958	0.004365	Metabolomics	Metabolomics	Histidine (DFP)	negative
SH2B3	rs3184504	12	111884608	T	C	T	0.482921	97040			Q1090	data_field_phenotype	Concentration of Very Small VLDL Particles	100472	0.000425	4.74e-05		-0.01792	-0.02655	-0.00929	-4.06822	0.004405	Metabolomics	Metabolomics	Concentration of VS-VLDL Particles (DFP)	negative
INSR_ACTL9	rs4804416	19	7223848	G	T	G	0.428775	322870			Q0508	data_field_phenotype	Urea	376503	0.000427	4.04e-06		0.010256	0.005895	0.014618	4.60918	0.002225	Quantitative Measure	Blood Biochemistry	Urea (DFP)	positive
GLIS3	rs10814915	9	4290544	T	C	T	0.41378	160537	21643.4	138893	P2035.2	Composite_phenotype	Type 2 diabetes	193988	0.000434	1.83e-06	1.04824		1.02815	1.06872	4.77174	0.009873	Endocrine/Metabolic	Endocrine/Metabolic	Type 2 diabetes (CP)	positive
IGHMBP2_CPT1A_SCD	rs2229738	11	68562328	C	T	T	0.0658654	49384			Q0518	data_field_phenotype	IGF-1	374886	0.000435	2.18e-05		0.019037	0.010249	0.027825	4.24588	0.004484	Quantitative Measure	Blood Biochemistry	IGF-1 (DFP)	positive
FOXE1_ANP32B_C9orf156	rs2282192	9	100672338	T	C	T	0.277038	208643			Q0516	data_field_phenotype	Glycated haemoglobin (HbA1c)	376560	0.000451	2.37e-06		-0.01161	-0.01643	-0.00679	-4.71881	0.00246	Quantitative Measure	Blood Biochemistry	Glycated haemoglobin (HbA1c) (DFP)	negative
NRG1	rs36213229	8	32405517	G	T	T	0.45554	348846			Q0604	data_field_phenotype	Haematocrit percentage	382893	0.000458	7.23e-07		0.009308	0.005626	0.01299	4.95509	0.001879	Quantitative Measure	Blood Count	Haematocrit % (DFP)	positive
PRKCA_APOH	rs1801690	17	64208285	C	G	G	0.0543464	8974			Q1165	data_field_phenotype	Phospholipids to Total Lipids in Chylomicrons and Extremely Large VLDL percentage	82563	0.000465	1.96e-06		-0.05157	-0.07281	-0.03032	-4.75797	0.010838	Metabolomics	Metabolomics	Phospholipids-Total Lipids in ChyloM and EL-VLDL % (DFP)	negative
SH2B3	rs3184504	12	111884608	T	C	T	0.481673	369238	5268	363970	P443.9	Phecode	Peripheral vascular disease, unspecified	383287	0.000469	5.26e-05	1.08322		1.04206	1.12601	4.04399	0.019768	Circulatory system	Circulatory system	Peripheral vascular disease, unspecified (Phecode)	positive
SH2B3	rs3184504	12	111884608	T	C	T	0.481669	348991	978	348013	P579.2	Phecode	Splenomegaly	362273	0.000495	5.58e-05	1.20655		1.10125	1.32192	4.02993	0.046592	Digestive	Digestive	Splenomegaly (Phecode)	positive
SH2B3	rs3184504	12	111884608	T	C	T	0.481504	95695			Q0250	combined_data_field_phenotype	Intra-ocular pressure, corneal-compensated (highest)	99371	0.000496	5.62e-05		-0.01778	-0.02643	-0.00913	-4.02861	0.004414	Quantitative Measure	Body Measurements	Intra-ocular pressure, corneal-compensated (highest) (cDFP)	negative
CCDC77_WNK1_B4GALNT3	rs149363012	12	670520	T	C	T	0.0261176	19619	1666	17953	P740.1	Phecode	Osteoarthritis; localized	375590	0.000497	1.05e-06	1.13752		1.08018	1.1979	4.88248	0.02639	Musculoskeletal	Musculoskeletal	Osteoarthritis; localized (Phecode)	positive
SH2B3	rs3184504	12	111884608	T	C	T	0.482921	97040			Q1007	data_field_phenotype	Apolipoprotein A1	100472	0.000517	5.88e-05		-0.01651	-0.02456	-0.00846	-4.01794	0.004109	Metabolomics	Metabolomics	Apolipoprotein A1 (DFP)	negative
DBH_C9orf96_STKLD1	rs3124747	9	136268084	A	G	A	0.321458	53081			Q1165	data_field_phenotype	Phospholipids to Total Lipids in Chylomicrons and Extremely Large VLDL percentage	82563	0.000531	5.87e-06		0.023806	0.013509	0.034103	4.53116	0.005254	Metabolomics	Metabolomics	Phospholipids-Total Lipids in ChyloM and EL-VLDL % (DFP)	positive
TG_CCN4	rs114322847	8	133883671	C	T	T	0.0270703	20002.9	84	19918.9	P241.1	Phecode	Nontoxic uninodular goiter	369463	0.000541	8.54e-07	0.575705		0.462086	0.717262	-4.92256	0.112169	Endocrine/Metabolic	Endocrine/Metabolic	Nontoxic uninodular goiter (Phecode)	negative
SH2B3	rs3184504	12	111884608	T	C	T	0.481768	362558	9423	353135	P159	Phecode	Malignant neoplasm of other and ill-defined sites within the digestive organs and peritoneum	376279	0.000562	6.42e-05	0.944198		0.917983	0.971162	-3.99688	0.014366	Neoplasms	Neoplasms	Malignant neoplasm of digestive organs (unclear) (Phecode)	negative
SH2B3	rs3184504	12	111884608	T	C	T	0.481892	365881	4659	361222	P433.21	Phecode	Cerebral artery occlusion, with cerebral infarction	379630	0.000571	6.55e-05	1.08737		1.04356	1.13302	3.99199	0.020983	Safety	Safety	Cerebral artery occlusion + cerebral infarction (Phecode)	positive
SH2B3	rs3184504	12	111884608	T	C	T	0.480655	126719			Q0210	data_field_phenotype	Pulse wave Arterial stiffness index	131819	0.000572	6.6e-05		0.014861	0.007562	0.02216	3.99056	0.003724	Quantitative Measure	Body Measurements	Pulse wave Arterial stiffness index (DFP)	positive
IGHMBP2_CPT1A_SCD	rs2229738	11	68562328	C	T	T	0.0658521	49587			Q0508	data_field_phenotype	Urea	376503	0.000584	2.95e-05		0.018544	0.009843	0.027244	4.17733	0.004439	Quantitative Measure	Blood Biochemistry	Urea (DFP)	positive
SH2B3	rs3184504	12	111884608	T	C	T	0.479816	356480	3310	353170	P242	Phecode	Thyrotoxicosis with or without goiter	371476	0.000586	6.79e-05	1.1038		1.05145	1.15876	3.98365	0.024791	Endocrine/Metabolic	Endocrine/Metabolic	Thyrotoxicosis with or without goiter (Phecode)	positive
SH2B3	rs3184504	12	111884608	T	C	T	0.482921	97040			Q1035	data_field_phenotype	Cholesterol to Total Lipids in Small HDL percentage	100472	0.000593	6.9e-05		-0.01766	-0.02636	-0.00896	-3.97984	0.004437	Metabolomics	Metabolomics	Cholesterol to Total Lipids in S-HDL % (DFP)	negative
SH2B3	rs3184504	12	111884608	T	C	T	0.482725	100065			Q1249	data_field_phenotype	Valine	103646	0.00062	7.25e-05		0.016929	0.008567	0.025291	3.96816	0.004266	Metabolomics	Metabolomics	Valine (DFP)	positive
TSPAN6	rs1802288	X	99890204	T	C	T	0.165501	128044			Q0010	data_field_phenotype	Basal metabolic rate	386838	0.000642	4.73e-06		-0.00752	-0.01073	-0.0043	-4.5763	0.001642	Quantitative Measure	Anthropometry	Basal metabolic rate (DFP)	negative
SH2B3	rs3184504	12	111884608	T	C	T	0.482081	361451			Q0518	data_field_phenotype	IGF-1	374886	0.000657	7.71e-05		-0.0088	-0.01316	-0.00444	-3.95326	0.002226	Quantitative Measure	Blood Biochemistry	IGF-1 (DFP)	negative
SH2B3	rs3184504	12	111884608	T	C	T	0.482705	100059			Q1238	data_field_phenotype	Triglycerides to Total Lipids in Medium HDL percentage	103644	0.000664	7.83e-05		0.01682	0.008473	0.025166	3.94971	0.004258	Metabolomics	Metabolomics	Triglycerides to Total Lipids in M-HDL % (DFP)	positive
GLIS3	rs10814915	9	4290544	T	C	T	0.415414	318115			Q0601	data_field_phenotype	White blood cell (leukocyte) count	382889	0.000697	3.3e-06		-0.01075	-0.01528	-0.00622	-4.65107	0.002311	Quantitative Measure	Blood Count	White blood cell (leukocyte) count (DFP)	negative
SH2B3	rs3184504	12	111884608	T	C	T	0.482729	100091			Q1018	data_field_phenotype	Cholesterol in Medium HDL	103672	0.000698	8.27e-05		-0.016	-0.02397	-0.00803	-3.93658	0.004065	Metabolomics	Metabolomics	Cholesterol in M-HDL (DFP)	negative
SH2B3	rs3184504	12	111884608	T	C	T	0.481961	376062	11115	364947	P428.2	Phecode	Heart failure NOS	390137	0.000748	8.9e-05	1.05512		1.02718	1.08382	3.91884	0.013692	Circulatory system	Circulatory system	Heart failure NOS (Phecode)	positive
SH2B3	rs3184504	12	111884608	T	C	T	0.483017	97267			Q1245	data_field_phenotype	Triglycerides to Total Lipids in Very Large VLDL percentage	100687	0.000751	8.97e-05		0.017008	0.008498	0.025519	3.91693	0.004342	Metabolomics	Metabolomics	Triglycerides to Total Lipids in VL-VLDL % (DFP)	positive
IGHMBP2_CPT1A_SCD	rs2229738	11	68562328	C	T	T	0.066394	13766			Q1016	data_field_phenotype	Cholesterol in Large LDL	103669	0.000754	3.85e-05		0.035763	0.018735	0.052791	4.11637	0.008688	Metabolomics	Metabolomics	Cholesterol in L-LDL (DFP)	positive
SH2B3	rs3184504	12	111884608	T	C	T	0.482024	379241	5838	373403	P747.1	Phecode	Cardiac congenital anomalies	393384	0.000793	9.52e-05	1.0757		1.03699	1.11585	3.90254	0.018697	Congenital anomalies	Congenital anomalies	Cardiac congenital anomalies (Phecode)	positive
INSR_ACTL9	rs4804416	19	7223848	G	T	G	0.42846	316600	689	315911	P241.1	Phecode	Nontoxic uninodular goiter	369463	0.000846	8.91e-06	0.806771		0.733846	0.886943	-4.44196	0.048338	Endocrine/Metabolic	Endocrine/Metabolic	Nontoxic uninodular goiter (Phecode)	negative
INSR_ACTL9	rs4804416	19	7223848	G	T	G	0.429125	334208	20918	313290	P244.4	Phecode	Hypothyroidism NOS	389406	0.000846	8.8e-06	1.04394		1.02433	1.06393	4.44464	0.009676	Endocrine/Metabolic	Endocrine/Metabolic	Hypothyroidism NOS (Phecode)	positive
DBH_C9orf96_STKLD1	rs3124747	9	136268084	A	G	A	0.322567	247013			Q0612	data_field_phenotype	Platelet distribution width	382886	0.000849	9.84e-06		-0.01068	-0.01542	-0.00595	-4.42081	0.002416	Quantitative Measure	Blood Count	Platelet distribution width (DFP)	negative
SH2B3	rs3184504	12	111884608	T	C	T	0.482001	378423	13819	364604	P428	Phecode	Congestive heart failure; nonhypertensive	392554	0.000851	0.000103	1.04908		1.02402	1.07475	3.88418	0.012335	Circulatory system	Circulatory system	Congestive heart failure; nonhypertensive (Phecode)	positive
IGFBP5	rs1861630	2	217616804	C	T	T	0.148428	109942	680	109262	P241	Phecode	Nontoxic nodular goiter	370354	0.000865	1.82e-06	0.816947		0.751846	0.887674	-4.77223	0.042367	Endocrine/Metabolic	Endocrine/Metabolic	Nontoxic nodular goiter (Phecode)	negative
TSHR_CEP128	rs6574611	14	81404019	A	G	A	0.446259	329611	778.239	328833	P242.1	Phecode	Graves' disease	369305	0.000866	9.12e-07	1.28664		1.16349	1.42282	4.9098	0.051333	Endocrine/Metabolic	Endocrine/Metabolic	Graves' disease (Phecode)	positive
IGFBP5	rs1861628	2	217628430	G	A	A	0.263978	159555			Q0123	formula_phenotype	FEV1/FVC ratio (best)	302212	0.000892	1.88e-06		-0.01341	-0.01893	-0.0079	-4.76618	0.002814	Quantitative Measure	Spirometry	FEV1/FVC ratio (DFP)	negative
SH2B3	rs3184504	12	111884608	T	C	T	0.482702	100065			Q1157	data_field_phenotype	Phospholipids in Medium VLDL	103651	0.00091	0.00011		-0.017	-0.02561	-0.00838	-3.86706	0.004395	Metabolomics	Metabolomics	Phospholipids in M-VLDL (DFP)	negative
SH2B3	rs3184504	12	111884608	T	C	T	0.482921	97040			Q1113	data_field_phenotype	Free Cholesterol to Total Lipids in IDL percentage	100472	0.00094	0.000114		-0.01719	-0.02592	-0.00846	-3.85807	0.004455	Metabolomics	Metabolomics	Free Cholesterol to Total Lipids in IDL % (DFP)	negative
INSR_ACTL9	rs4804416	19	7223848	G	T	G	0.428907	332272			Q0010	data_field_phenotype	Basal metabolic rate	387347	0.000959	1.1e-05		-0.00656	-0.00949	-0.00364	-4.39727	0.001493	Quantitative Measure	Anthropometry	Basal metabolic rate (DFP)	negative
INSR_ACTL9	rs4804416	19	7223848	G	T	G	0.42879	297305			Q0527	data_field_phenotype	Total protein	346679	0.000959	1.11e-05		0.010638	0.005893	0.015383	4.39444	0.002421	Quantitative Measure	Blood Biochemistry	Total protein (DFP)	positive
SH2B3	rs3184504	12	111884608	T	C	T	0.481623	367181	627	366554	P200.1	Phecode	Polycythemia vera	381191	0.000993	0.000121	1.25339		1.11703	1.40639	3.84339	0.058764	Neoplasms	Neoplasms	Polycythemia vera (Phecode)	positive
SH2B3	rs3184504	12	111884608	T	C	T	0.482726	100045			Q1241	data_field_phenotype	Triglycerides to Total Lipids in Small HDL percentage	103625	0.000998	0.000122		0.016193	0.007931	0.024454	3.84135	0.004215	Metabolomics	Metabolomics	Triglycerides to Total Lipids in S-HDL % (DFP)	positive
INSR_ACTL9	rs4804416	19	7223848	G	T	G	0.428452	316566	686	315880	P240	Phecode	Simple and unspecified goiter	369430	0.001014	1.23e-05	0.808966		0.735631	0.889612	-4.37246	0.048485	Endocrine/Metabolic	Endocrine/Metabolic	Simple and unspecified goiter (Phecode)	negative
SH2B3	rs3184504	12	111884608	T	C	T	0.482699	99629			Q1069	data_field_phenotype	Cholesteryl Esters to Total Lipids in Very Large HDL percentage	103200	0.001073	0.000132		-0.01676	-0.02535	-0.00817	-3.82238	0.004384	Metabolomics	Metabolomics	Cholesteryl Esters-Total Lipids in VL-HDL % (DFP)	negative
SH2B3	rs3184504	12	111884608	T	C	T	0.482921	97040			Q1083	data_field_phenotype	Concentration of Medium VLDL Particles	100472	0.001094	0.000135		-0.01703	-0.02577	-0.00828	-3.81669	0.004461	Metabolomics	Metabolomics	Concentration of M-VLDL Particles (DFP)	negative
AKT1_ZBTB42	rs2494734	14	105240885	C	G	G	0.449701	271810			Q0123	formula_phenotype	FEV1/FVC ratio (best)	302212	0.001127	5.93e-07		0.012492	0.007589	0.017396	4.9935	0.002502	Quantitative Measure	Spirometry	FEV1/FVC ratio (DFP)	positive
SH2B3	rs3184504	12	111884608	T	C	T	0.482112	377781	18283	359498	P433	Phecode	Cerebrovascular disease	391798	0.00113	0.00014	1.0418		1.02007	1.06399	3.80738	0.010755	Safety	Safety	Cerebrovascular disease (Phecode)	positive
SH2B3	rs3184504	12	111884608	T	C	T	0.481508	365551	1004	364547	P444.1	Phecode	Arterial embolism and thrombosis of lower extremity artery	379590	0.001131	0.000141	1.19084		1.08841	1.3029	3.80616	0.045888	Circulatory system	Circulatory system	Arterial embolism/thrombosis of lower artery (Phecode)	positive
IGHMBP2_CPT1A_SCD	rs2229738	11	68562328	C	T	T	0.0669962	12617			Q1027	data_field_phenotype	Cholesterol to Total Lipids in Chylomicrons and Extremely Large VLDL percentage	94162	0.001142	5.89e-05		0.03624	0.018559	0.053921	4.01721	0.009021	Metabolomics	Metabolomics	Cholesterol-Total Lipids in ChyloM and EL-VLDL % (DFP)	positive
SH2B3	rs3184504	12	111884608	T	C	T	0.482666	99796			Q1182	data_field_phenotype	Pyruvate	103380	0.00115	0.000144		0.016667	0.008073	0.025261	3.80113	0.004385	Metabolomics	Metabolomics	Pyruvate (DFP)	positive
SH2B3	rs3184504	12	111884608	T	C	T	0.482729	100091			Q1048	data_field_phenotype	Cholesteryl Esters in Medium HDL	103672	0.001164	0.000147		-0.01549	-0.02348	-0.00749	-3.79701	0.004079	Metabolomics	Metabolomics	Cholesteryl Esters in M-HDL (DFP)	negative
DBH_C9orf96_STKLD1	rs3124747	9	136268084	A	G	A	0.321984	65769			Q1062	data_field_phenotype	Cholesteryl Esters to Total Lipids in Large VLDL percentage	102131	0.001179	1.43e-05		0.019712	0.01081	0.028615	4.33981	0.004542	Metabolomics	Metabolomics	Cholesteryl Esters to Total Lipids in L-VLDL % (DFP)	positive
CADM1	rs11605461	11	115053011	G	A	A	0.461032	289283	27646.9	261636	P564.9	Phecode	Personal history of diseases of digestive system	313734	0.001181	3.11e-06	1.04115		1.02365	1.05895	4.6634	0.008648	Digestive	Digestive	Personal history of diseases of digestive system (Phecode)	positive
PRKCA_APOH	rs1801690	17	64208285	C	G	G	0.0547078	11343			Q1068	data_field_phenotype	Cholesteryl Esters to Total Lipids in Small VLDL percentage	103669	0.00119	5.64e-06		-0.04365	-0.06249	-0.0248	-4.53975	0.009614	Metabolomics	Metabolomics	Cholesteryl Esters to Total Lipids in S-VLDL % (DFP)	negative
SH2B3	rs3184504	12	111884608	T	C	T	0.482571	98571			Q1062	data_field_phenotype	Cholesteryl Esters to Total Lipids in Large VLDL percentage	102131	0.001194	0.000151		-0.01608	-0.0244	-0.00777	-3.78967	0.004244	Metabolomics	Metabolomics	Cholesteryl Esters to Total Lipids in L-VLDL % (DFP)	negative
SH2B3	rs3184504	12	111884608	T	C	T	0.482921	97040			Q1149	data_field_phenotype	Phospholipids in HDL	100472	0.001236	0.000157		-0.01535	-0.02331	-0.00739	-3.78015	0.004061	Metabolomics	Metabolomics	Phospholipids in HDL (DFP)	negative
IGHMBP2_CPT1A_SCD	rs2229738	11	68562328	C	T	T	0.0663966	13342			Q1043	data_field_phenotype	Cholesteryl Esters in IDL	100472	0.00124	6.46e-05		0.034448	0.017549	0.051347	3.99534	0.008622	Metabolomics	Metabolomics	Cholesteryl Esters in IDL (DFP)	positive
SH2B3	rs3184504	12	111884608	T	C	T	0.482921	97040			Q1105	data_field_phenotype	Free Cholesterol in Small HDL	100472	0.001303	0.000166		-0.01648	-0.02506	-0.0079	-3.76595	0.004376	Metabolomics	Metabolomics	Free Cholesterol in S-HDL (DFP)	negative
IGHMBP2_CPT1A_SCD	rs2229738	11	68562328	C	T	T	0.0663966	13342			Q1173	data_field_phenotype	Phospholipids to Total Lipids in Small HDL percentage	100472	0.00131	6.9e-05		-0.03446	-0.05142	-0.01749	-3.97985	0.008657	Metabolomics	Metabolomics	Phospholipids to Total Lipids in S-HDL % (DFP)	negative
SH2B3	rs3184504	12	111884608	T	C	T	0.482921	97040			Q1054	data_field_phenotype	Cholesteryl Esters in VLDL	100472	0.001342	0.000172		-0.01678	-0.02553	-0.00803	-3.75752	0.004465	Metabolomics	Metabolomics	Cholesteryl Esters in VLDL (DFP)	negative
SH2B3	rs3184504	12	111884608	T	C	T	0.481352	350223	434	349789	P250.11	Phecode	Type 1 diabetes with ketoacidosis	363791	0.001351	0.000174	1.3082		1.13702	1.50514	3.75456	0.071553	Safety	Safety	T1 diabetes with ketoacidosis (Phecode)	positive
DBH_C9orf96_STKLD1	rs3124747	9	136268084	A	G	A	0.322575	246609			Q0615	data_field_phenotype	Neutrophil count	382251	0.001395	1.76e-05		-0.01048	-0.01527	-0.0057	-4.29307	0.002442	Quantitative Measure	Blood Count	Neutrophil count (DFP)	negative
IGHMBP2_CPT1A_SCD	rs2229738	11	68562328	C	T	T	0.0664952	13311			Q1154	data_field_phenotype	Phospholipids in Large VLDL	100090	0.001434	7.63e-05		-0.03451	-0.05161	-0.01741	-3.95601	0.008725	Metabolomics	Metabolomics	Phospholipids in L-VLDL (DFP)	negative
GLIS3	rs10814915	9	4290544	T	C	T	0.41524	325337	27099.5	298237	P250.2	Phecode	Type 2 diabetes	391745	0.001444	7.94e-06	1.03854		1.02145	1.05591	4.46681	0.008466	Endocrine/Metabolic	Endocrine/Metabolic	T2 diabetes (Phecode)	positive
GLIS3	rs10814915	9	4290544	T	C	T	0.415311	326408			Q0001	data_field_phenotype	Standing height	392968	0.001444	8.36e-06		0.007144	0.004001	0.010286	4.45569	0.001603	Quantitative Measure	Anthropometry	Standing height (DFP)	positive
SH2B3	rs3184504	12	111884608	T	C	T	0.479767	354497	950	353547	P246	Phecode	Other disorders of thyroid	369447	0.00145	0.000187	1.1918		1.08698	1.30671	3.73581	0.046967	Endocrine/Metabolic	Endocrine/Metabolic	Other disorders of thyroid (Phecode)	positive
INSR_ACTL9	rs4804416	19	7223848	G	T	G	0.428894	332737			Q0003	data_field_phenotype	Weight	387901	0.001467	1.85e-05		-0.00861	-0.01255	-0.00467	-4.2818	0.002011	Quantitative Measure	Anthropometry	Weight (DFP)	negative
TG_CCN4	rs2069568	8	134108453	C	T	T	0.475371	364030			Q0609	data_field_phenotype	Platelet count	382891	0.00148	3.9e-06		0.010228	0.005886	0.014569	4.61681	0.002215	Quantitative Measure	Blood Count	Platelet count (DFP)	positive
SH2B3	rs3184504	12	111884608	T	C	T	0.481552	366152	1667	364485	P444	Phecode	Arterial embolism and thrombosis	380179	0.001497	0.000194	1.14039		1.06425	1.22198	3.72626	0.035256	Circulatory system	Circulatory system	Arterial embolism and thrombosis (Phecode)	positive
SH2B3	rs3184504	12	111884608	T	C	T	0.481631	360595	20102	340493	P593	Phecode	Hematuria	374348	0.001497	0.000195	0.963181		0.944359	0.982377	-3.72578	0.010069	Genitourinary	Genitourinary	Hematuria (Phecode)	negative
MLEC_SPPL3	rs2393717	12	121220375	G	C	G	0.469592	359605			Q0609	data_field_phenotype	Platelet count	382891	0.001504	1.11e-05		0.009742	0.005397	0.014087	4.39481	0.002217	Quantitative Measure	Blood Count	Platelet count (DFP)	positive
SH2B3	rs3184504	12	111884608	T	C	T	0.482921	97040			Q1011	data_field_phenotype	Average Diameter for LDL Particles	100472	0.001509	0.000197		-0.01614	-0.02464	-0.00764	-3.72296	0.004336	Metabolomics	Metabolomics	Average Diameter for LDL Particles (DFP)	negative
SH2B3	rs3184504	12	111884608	T	C	T	0.481702	366968	4631	362337	P696	Phecode	Psoriasis and related disorders	380908	0.001566	0.000205	1.08079		1.03735	1.12604	3.71238	0.020927	Dermatologic	Dermatologic	Psoriasis and related disorders (Phecode)	positive
SH2B3	rs3184504	12	111884608	T	C	T	0.481945	373890			Q0004	data_field_phenotype	Body mass index	387897	0.001569	0.000207		-0.00834	-0.01274	-0.00393	-3.71094	0.002247	Quantitative Measure	Anthropometry	Body mass index (DFP)	negative
SH2B3	rs3184504	12	111884608	T	C	T	0.481915	352336	1928	350408	P800.2	Phecode	Fracture of unspecified part of femur	365558	0.001571	0.000208	1.12898		1.05888	1.20372	3.70949	0.032704	Injuries & poisonings	Injuries & poisonings	Fracture of unspecified part of femur (Phecode)	positive
FOXE1_ANP32B_C9orf156	rs2282192	9	100672338	T	C	T	0.277047	192089			Q0515	data_field_phenotype	Glucose	346672	0.001638	9.49e-06		-0.01172	-0.01691	-0.00653	-4.42855	0.002647	Quantitative Measure	Blood Biochemistry	Glucose (DFP)	negative
DBH_C9orf96_STKLD1	rs3124747	9	136268084	A	G	A	0.322435	242832			Q0516	data_field_phenotype	Glycated haemoglobin (HbA1c)	376560	0.00164	2.16e-05		0.010005	0.005389	0.014621	4.24788	0.002355	Quantitative Measure	Blood Biochemistry	Glycated haemoglobin (HbA1c) (DFP)	positive
PRKCA_APOH	rs1801690	17	64208285	C	G	G	0.0547099	11343			Q1201	data_field_phenotype	Total Lipids in Large VLDL	103665	0.001657	8.89e-06		0.041854	0.02339	0.060318	4.44275	0.009421	Metabolomics	Metabolomics	Total Lipids in L-VLDL (DFP)	positive
PRKCA_APOH	rs1801690	17	64208285	C	G	G	0.0547051	11343			Q1224	data_field_phenotype	Triglycerides in Medium VLDL	103674	0.001657	9.6e-06		0.042005	0.023405	0.060605	4.4262	0.00949	Metabolomics	Metabolomics	Triglycerides in M-VLDL (DFP)	positive
CCDC77_WNK1_B4GALNT3	rs149363012	12	670520	T	C	T	0.0262124	20073			Q0609	data_field_phenotype	Platelet count	382891	0.001658	4.36e-06		0.031796	0.018228	0.045363	4.59328	0.006922	Quantitative Measure	Blood Count	Platelet count (DFP)	positive
IGHMBP2_CPT1A_SCD	rs2229738	11	68562328	C	T	T	0.0663966	13342			Q1150	data_field_phenotype	Phospholipids in IDL	100472	0.00167	8.97e-05		0.033782	0.016879	0.050685	3.91707	0.008624	Metabolomics	Metabolomics	Phospholipids in IDL (DFP)	positive
INSR_ACTL9	rs4804416	19	7223848	G	T	G	0.428839	331982	70983	260999	P5011	data_field_phenotype	Comparatively shorter age 10	387071	0.001733	2.31e-05	1.02409		1.01286	1.03544	4.23293	0.005624	Quantitative Measure	Anthropometry	Comparatively shorter age 10 (DFP)	positive
INSR_ACTL9	rs4804416	19	7223848	G	T	G	0.428902	331776			Q0009	data_field_phenotype	Whole body fat mass	386774	0.001733	2.37e-05		-0.00937	-0.01372	-0.00503	-4.2266	0.002218	Quantitative Measure	Anthropometry	Whole body fat mass (DFP)	negative
IGHMBP2_CPT1A_SCD	rs2229738	11	68562328	C	T	T	0.0663709	13747			Q1045	data_field_phenotype	Cholesteryl Esters in Large HDL	103562	0.001756	9.52e-05		0.030713	0.015288	0.046138	3.9026	0.00787	Metabolomics	Metabolomics	Cholesteryl Esters in L-HDL (DFP)	positive
SH2B3	rs3184504	12	111884608	T	C	T	0.482118	380762	116382	264380	P2068	Composite_phenotype	Family history Stroke	394885	0.001766	0.000234	1.01829		1.0085	1.02817	3.67877	0.004926	Neurological	Neurological	Family history Stroke (CP)	positive
FOXE1_ANP32B_C9orf156	rs2282192	9	100672338	T	C	T	0.276932	217651			Q0001	data_field_phenotype	Standing height	392968	0.00177	1.12e-05		-0.00776	-0.01122	-0.0043	-4.39293	0.001766	Quantitative Measure	Anthropometry	Standing height (DFP)	negative
SH2B3	rs3184504	12	111884608	T	C	T	0.481371	350543	780	349763	P250.13	Phecode	Type 1 diabetes with ophthalmic manifestations	364109	0.001775	0.000238	1.21151		1.09366	1.34205	3.6748	0.052211	Endocrine/Metabolic	Endocrine/Metabolic	T1 diabetes with ophthalmic manifestations (Phecode)	positive
SH2B3	rs3184504	12	111884608	T	C	T	0.481692	366877	4522	362355	P696.4	Phecode	Psoriasis	380821	0.001775	0.000237	1.08096		1.03701	1.12676	3.67636	0.021175	Dermatologic	Dermatologic	Psoriasis (Phecode)	positive
SH2B3	rs3184504	12	111884608	T	C	T	0.481997	354523	4441	350082	P800.1	Phecode	Fracture of neck of femur	367765	0.001775	0.000238	1.08203		1.03747	1.1285	3.67451	0.021455	Injuries & poisonings	Injuries & poisonings	Fracture of neck of femur (Phecode)	positive
SH2B3	rs3184504	12	111884608	T	C	T	0.482016	379450	3317	376133	P717	Phecode	Polymyalgia Rheumatica	393607	0.001826	0.000246	1.0953		1.04328	1.14992	3.66627	0.024829	Musculoskeletal	Musculoskeletal	Polymyalgia Rheumatica (Phecode)	positive
IGHMBP2_CPT1A_SCD	rs2229738	11	68562328	C	T	T	0.0663966	13342			Q1078	data_field_phenotype	Concentration of Large HDL Particles	100472	0.00188	0.000103		0.030769	0.015241	0.046297	3.88372	0.007923	Metabolomics	Metabolomics	Concentration of L-HDL Particles (DFP)	positive
IGFBP5	rs57866041	2	217616484	GT	G	G	0.147943	109583	674.149	108909	P241	Phecode	Nontoxic nodular goiter	370354	0.001925	4.05e-06	0.821895		0.756121	0.8934	-4.60856	0.04256	Endocrine/Metabolic	Endocrine/Metabolic	Nontoxic nodular goiter (Phecode)	negative
IGHMBP2_CPT1A_SCD	rs2229738	11	68562328	C	T	T	0.0663966	13342			Q1011	data_field_phenotype	Average Diameter for LDL Particles	100472	0.001976	0.000111		0.033526	0.016531	0.050521	3.86637	0.008671	Metabolomics	Metabolomics	Average Diameter for LDL Particles (DFP)	positive
IGHMBP2_CPT1A_SCD	rs2229738	11	68562328	C	T	T	0.0663735	13751			Q1015	data_field_phenotype	Cholesterol in Large HDL	103588	0.001976	0.000111		0.030328	0.014947	0.045709	3.86461	0.007848	Metabolomics	Metabolomics	Cholesterol in L-HDL (DFP)	positive
IGHMBP2_CPT1A_SCD	rs2229738	11	68562328	C	T	T	0.0663966	13342			Q1197	data_field_phenotype	Total Lipids in IDL	100472	0.001976	0.000111		0.033373	0.016448	0.050298	3.8646	0.008636	Metabolomics	Metabolomics	Total Lipids in IDL (DFP)	positive
DBH_C9orf96_STKLD1	rs3124747	9	136268084	A	G	A	0.322725	253648			Q0002	data_field_phenotype	Sitting height	392979	0.002019	2.76e-05		-0.0076	-0.01116	-0.00405	-4.19212	0.001814	Quantitative Measure	Anthropometry	Sitting height (DFP)	negative
CADM1	rs11605461	11	115053011	G	A	A	0.46029	355822	58596.7	297225	P5010	data_field_phenotype	Comparative body size plumper	386519	0.00204	6.45e-06	1.02815		1.01583	1.04063	4.51118	0.006155	Quantitative Measure	Anthropometry	Comparative body size plumper (DFP)	positive
IGHMBP2_CPT1A_SCD	rs2229738	11	68562328	C	T	T	0.0663921	13766			Q1073	data_field_phenotype	Clinical LDL Cholesterol	103672	0.002049	0.000117		0.033639	0.016529	0.050748	3.85344	0.00873	Metabolomics	Metabolomics	Clinical LDL Cholesterol (DFP)	positive
SH2B3	rs3184504	12	111884608	T	C	T	0.482169	332479	4745	327734	P198.6	Phecode	Secondary malignancy of bone	344774	0.002072	0.00028	0.929863		0.894087	0.96707	-3.63269	0.020018	Neoplasms	Neoplasms	Secondary malignancy of bone (Phecode)	negative
SH2B3	rs3184504	12	111884608	T	C	T	0.482465	338477	4723	333754	P496.3	Phecode	Bronchiectasis	350779	0.002087	0.000284	1.07835		1.03531	1.12318	3.62987	0.020781	Respiratory	Respiratory	Bronchiectasis (Phecode)	positive
IGHMBP2_CPT1A_SCD	rs2229738	11	68562328	C	T	T	0.066394	13766			Q1046	data_field_phenotype	Cholesteryl Esters in Large LDL	103669	0.002138	0.000123		0.033448	0.01638	0.050516	3.84083	0.008708	Metabolomics	Metabolomics	Cholesteryl Esters in L-LDL (DFP)	positive
IGHMBP2_CPT1A_SCD	rs2229738	11	68562328	C	T	T	0.0663966	13342			Q1159	data_field_phenotype	Phospholipids in Small LDL	100472	0.002157	0.000126		0.034251	0.016742	0.05176	3.83409	0.008933	Metabolomics	Metabolomics	Phospholipids in S-LDL (DFP)	positive
IGHMBP2_CPT1A_SCD	rs2229738	11	68562328	C	T	T	0.0663966	13342			Q1192	data_field_phenotype	Total Esterified Cholesterol	100472	0.002157	0.000125		0.033079	0.016177	0.04998	3.83599	0.008623	Metabolomics	Metabolomics	Total Esterified Cholesterol (DFP)	positive
SH2B3	rs3184504	12	111884608	T	C	T	0.482215	299985	27214	272771	P561	Phecode	Symptoms involving digestive system	311049	0.002172	0.000296	1.03291		1.01495	1.05118	3.61853	0.008948	Digestive	Digestive	Symptoms involving digestive system (Phecode)	positive
TSPAN6	rs1802288	X	99890204	T	C	T	0.165532	124336			Q0519	data_field_phenotype	LDL direct	375565	0.002249	1.78e-05		0.010969	0.005959	0.015979	4.29137	0.002556	Quantitative Measure	Blood Biochemistry	LDL direct (DFP)	positive
SMOC2	rs751171	6	168819800	C	T	C	0.331378	256533	55054.4	201479	P5011	data_field_phenotype	Comparatively shorter age 10	387071	0.002264	4.77e-06	1.02753		1.01565	1.03956	4.57474	0.005937	Quantitative Measure	Anthropometry	Comparatively shorter age 10 (DFP)	positive
GLIS3	rs10814915	9	4290544	T	C	T	0.415219	326999	29020.7	297978	P250	Phecode	Diabetes mellitus	393767	0.002266	1.43e-05	1.03621		1.01969	1.05299	4.33891	0.008197	Endocrine/Metabolic	Endocrine/Metabolic	Diabetes mellitus (Phecode)	positive
CADM1	rs11605461	11	115053011	G	A	A	0.460354	354766	122353	232413	P5009	data_field_phenotype	Comparative body size thinner	385319	0.002282	9.35e-06	0.978828		0.969603	0.988133	-4.43166	0.004829	Quantitative Measure	Anthropometry	Comparative body size thinner (DFP)	negative
CADM1	rs11605461	11	115053011	G	A	A	0.460252	361844			Q0006	data_field_phenotype	Hip circumference	393094	0.002282	1.08e-05		0.009948	0.005517	0.014378	4.40026	0.002261	Quantitative Measure	Anthropometry	Hip circumference (DFP)	positive
CADM1	rs11605461	11	115053011	G	A	A	0.460376	356561			Q1000	formula_phenotype	Multi site chronic pain	387249	0.002282	1.04e-05		0.008693	0.004829	0.012557	4.40934	0.001972	Symptoms	Pain	Multi site chronic pain	positive
SH2B3	rs3184504	12	111884608	T	C	T	0.482713	100021			Q1193	data_field_phenotype	Total Fatty Acids	103603	0.002325	0.000318		-0.01569	-0.02423	-0.00715	-3.59998	0.004358	Metabolomics	Metabolomics	Total Fatty Acids (DFP)	negative
AKT1_ZBTB42	rs2494734	14	105240885	C	G	G	0.449633	272178	46029.6	226149	P2076	Composite_phenotype	Chronic obstructive pulmonary disease (spirometry GOLD1+)	302667	0.002327	3.68e-06	0.967567		0.954153	0.981171	-4.62893	0.007123	Respiratory	Respiratory	COPD (GOLD1+ spiro) (CP)	negative
AKT1_ZBTB42	rs2494734	14	105240885	C	G	G	0.450127	309605			Q0524	data_field_phenotype	Sex hormone binding globulin	343909	0.002327	2.63e-06		-0.01042	-0.01477	-0.00608	-4.69789	0.002219	Quantitative Measure	Blood Biochemistry	SHBG (DFP)	negative
PRKCA_APOH	rs1801690	17	64208285	C	G	G	0.0546172	10975			Q1228	data_field_phenotype	Triglycerides in VLDL	100472	0.002329	1.47e-05		0.041456	0.022704	0.060208	4.33307	0.009567	Metabolomics	Metabolomics	Triglycerides in VLDL (DFP)	positive
SH2B3	rs3184504	12	111884608	T	C	T	0.482921	97040			Q1164	data_field_phenotype	Phospholipids in Very Small VLDL	100472	0.002337	0.000321		-0.01585	-0.02448	-0.00721	-3.59766	0.004405	Metabolomics	Metabolomics	Phospholipids in VS-VLDL (DFP)	negative
IGHMBP2_CPT1A_SCD	rs2229738	11	68562328	C	T	T	0.0663966	13342			Q1178	data_field_phenotype	Phospholipids to Total Lipids in Very Small VLDL percentage	100472	0.002349	0.000139		-0.03325	-0.05035	-0.01615	-3.81092	0.008726	Metabolomics	Metabolomics	Phospholipids to Total Lipids in VS-VLDL % (DFP)	negative
IGHMBP2_CPT1A_SCD	rs2229738	11	68562328	C	T	T	0.0663555	13646			Q1099	data_field_phenotype	Free Cholesterol in Large HDL	102825	0.002352	0.00014		0.029898	0.014511	0.045285	3.80836	0.007851	Metabolomics	Metabolomics	Free Cholesterol in L-HDL (DFP)	positive
FOXE1_ANP32B_C9orf156	rs2282192	9	100672338	T	C	T	0.276967	214412	46055	168357	P5011	data_field_phenotype	Comparatively shorter age 10	387071	0.002358	1.61e-05	1.02711		1.0147	1.03968	4.3125	0.006203	Quantitative Measure	Anthropometry	Comparatively shorter age 10 (DFP)	positive
AKT1_ZBTB42	rs2494734	14	105240885	C	G	G	0.450027	344046			Q0614	data_field_phenotype	Monocyte count	382251	0.002391	5.04e-06		0.010177	0.005806	0.014548	4.56335	0.00223	Quantitative Measure	Blood Count	Monocyte count (DFP)	positive
IGHMBP2_CPT1A_SCD	rs2229738	11	68562328	C	T	T	0.0663913	13760			Q1221	data_field_phenotype	Triglycerides in Large VLDL	103628	0.002404	0.000144		-0.03246	-0.0492	-0.01572	-3.80084	0.00854	Metabolomics	Metabolomics	Triglycerides in L-VLDL (DFP)	negative
PRKCA_APOH	rs1801690	17	64208285	C	G	G	0.0553266	4619			Q0209	combined_data_field_phenotype	Carotid intima media thickness (IMT) (mean)	41743	0.002549	2.01e-05		0.058479	0.031598	0.085359	4.26392	0.013715	Quantitative Measure	Imaging	Carotid IMT (mean) (cDFP)	positive
PRKCA_APOH	rs1801690	17	64208285	C	G	G	0.0546755	10990			Q1116	data_field_phenotype	Free Cholesterol to Total Lipids in Large VLDL percentage	100502	0.002549	1.98e-05		-0.04188	-0.06112	-0.02264	-4.26695	0.009815	Metabolomics	Metabolomics	Free Cholesterol to Total Lipids in L-VLDL % (DFP)	negative
PRKCA_APOH	rs1801690	17	64208285	C	G	G	0.0546297	11001			Q1245	data_field_phenotype	Triglycerides to Total Lipids in Very Large VLDL percentage	100687	0.002549	1.98e-05		0.040839	0.022083	0.059595	4.26754	0.00957	Metabolomics	Metabolomics	Triglycerides to Total Lipids in VL-VLDL % (DFP)	positive
IGHMBP2_CPT1A_SCD	rs2229738	11	68562328	C	T	T	0.0663668	13722			Q1182	data_field_phenotype	Pyruvate	103380	0.002583	0.000158		-0.03314	-0.05034	-0.01595	-3.77858	0.008772	Metabolomics	Metabolomics	Pyruvate (DFP)	negative
IGHMBP2_CPT1A_SCD	rs2229738	11	68562328	C	T	T	0.0663966	13342			Q1200	data_field_phenotype	Total Lipids in Large LDL	100472	0.002583	0.000158		0.033419	0.016086	0.050752	3.77889	0.008843	Metabolomics	Metabolomics	Total Lipids in L-LDL (DFP)	positive
DBH_C9orf96_STKLD1	rs3124747	9	136268084	A	G	A	0.322565	247015			Q0605	data_field_phenotype	Mean corpuscular volume	382892	0.002607	3.84e-05		0.009992	0.005235	0.014749	4.11669	0.002427	Quantitative Measure	Blood Count	Mean corpuscular volume (DFP)	positive
DBH_C9orf96_STKLD1	rs3124747	9	136268084	A	G	A	0.321789	66719			Q1053	data_field_phenotype	Cholesteryl Esters in Small VLDL	103669	0.002607	3.74e-05		0.019372	0.010163	0.02858	4.12304	0.004698	Metabolomics	Metabolomics	Cholesteryl Esters in S-VLDL (DFP)	positive
INSR_ACTL9	rs4804416	19	7223848	G	T	G	0.428916	332261			Q0008	data_field_phenotype	Whole body fat-free mass	387326	0.00261	3.71e-05		-0.00589	-0.00869	-0.00309	-4.12478	0.001428	Quantitative Measure	Anthropometry	Whole body fat-free mass (DFP)	negative
SH2B3	rs3184504	12	111884608	T	C	T	0.481467	338635	22232	316403	P550.1	Phecode	Inguinal hernia	351670	0.002648	0.000365	1.03671		1.01636	1.05747	3.56396	0.010116	Digestive	Digestive	Inguinal hernia (Phecode)	positive
IGHMBP2_CPT1A_SCD	rs2229738	11	68562328	C	T	T	0.0668569	12485			Q1163	data_field_phenotype	Phospholipids in Very Large VLDL	93371	0.002718	0.000167		-0.03411	-0.05187	-0.01635	-3.76379	0.009062	Metabolomics	Metabolomics	Phospholipids in VL-VLDL (DFP)	negative
SH2B3	rs3184504	12	111884608	T	C	T	0.482921	97040			Q1160	data_field_phenotype	Phospholipids in Small VLDL	100472	0.002723	0.000377		-0.01586	-0.0246	-0.00712	-3.55574	0.004459	Metabolomics	Metabolomics	Phospholipids in S-VLDL (DFP)	negative
IGFBP5	rs6711608	2	217614083	C	T	T	0.147615	109340	671.216	108669	P241	Phecode	Nontoxic nodular goiter	370354	0.002757	5.81e-06	0.824375		0.75834	0.89617	-4.53325	0.042602	Endocrine/Metabolic	Endocrine/Metabolic	Nontoxic nodular goiter (Phecode)	negative
IGHMBP2_CPT1A_SCD	rs2229738	11	68562328	C	T	T	0.0663921	13766			Q1067	data_field_phenotype	Cholesteryl Esters to Total Lipids in Small LDL percentage	103672	0.002762	0.000172		-0.03297	-0.05016	-0.01577	-3.75761	0.008773	Metabolomics	Metabolomics	Cholesteryl Esters to Total Lipids in S-LDL % (DFP)	negative
SH2B3	rs3184504	12	111884608	T	C	T	0.482009	377171	44448	332723	P535	Phecode	Gastritis and duodenitis	391249	0.002846	0.000396	1.02547		1.0113	1.03985	3.54296	0.0071	Digestive	Digestive	Gastritis and duodenitis (Phecode)	positive
NRG1	rs36213229	8	32405517	G	T	T	0.455538	348844			Q0603	data_field_phenotype	Haemoglobin concentration	382893	0.00285	6e-06		0.008283	0.004696	0.011869	4.5263	0.00183	Quantitative Measure	Blood Count	Haemoglobin concentration (DFP)	positive
AKT1_ZBTB42	rs2494734	14	105240885	C	G	G	0.450008	344606			Q0601	data_field_phenotype	White blood cell (leukocyte) count	382889	0.002872	7.56e-06		0.010306	0.005794	0.014817	4.47727	0.002302	Quantitative Measure	Blood Count	White blood cell (leukocyte) count (DFP)	positive
SH2B3	rs3184504	12	111884608	T	C	T	0.481646	366259	1009	365250	P709.2	Phecode	Sicca syndrome	380216	0.002904	0.000405	1.17501		1.07455	1.28486	3.53664	0.045601	Dermatologic	Dermatologic	Sicca syndrome (Phecode)	positive
PRKCA_APOH	rs1801690	17	64208285	C	G	G	0.0547101	11339			Q1237	data_field_phenotype	Triglycerides to Total Lipids in Large VLDL percentage	103628	0.002945	2.48e-05		0.040786	0.021828	0.059744	4.21669	0.009672	Metabolomics	Metabolomics	Triglycerides to Total Lipids in L-VLDL % (DFP)	positive
SH2B3	rs3184504	12	111884608	T	C	T	0.481854	368992			Q0607	data_field_phenotype	Mean corpuscular haemoglobin concentration	382888	0.002959	0.000414		0.007996	0.003557	0.012435	3.53076	0.002265	Quantitative Measure	Blood Count	Mean corpuscular haemoglobin concentration (DFP)	positive
IGHMBP2_CPT1A_SCD	rs2229738	11	68562328	C	T	T	0.0663966	13342			Q1174	data_field_phenotype	Phospholipids to Total Lipids in Small LDL percentage	100472	0.002989	0.000187		0.033214	0.015788	0.05064	3.73568	0.008891	Metabolomics	Metabolomics	Phospholipids to Total Lipids in S-LDL % (DFP)	positive
SH2B3	rs3184504	12	111884608	T	C	T	0.484301	164954	5769	159185	P2055	Composite_phenotype	Bronchiectasis	170301	0.002995	0.000421	1.06954		1.03031	1.11026	3.52652	0.019064	Respiratory	Respiratory	Bronchiectasis (CP)	positive
AKT1_ZBTB42	rs2494734	14	105240885	C	G	G	0.449701	271810			Q0121	data_field_phenotype	Forced expiratory volume in 1-second (FEV1), Best measure	302212	0.003047	9.63e-06		0.008231	0.004585	0.011876	4.42545	0.00186	Quantitative Measure	Spirometry	Forced expiratory volume in 1-second (FEV1), Best measure (DFP)	positive
MLEC_SPPL3	rs2393717	12	121220375	G	C	G	0.469655	365773	22826.4	342947	P244.4	Phecode	Hypothyroidism NOS	389406	0.003117	2.56e-05	1.04127		1.02185	1.06106	4.2092	0.009608	Endocrine/Metabolic	Endocrine/Metabolic	Hypothyroidism NOS (Phecode)	positive
MLEC_SPPL3	rs2393717	12	121220375	G	C	G	0.469288	97165.2			Q1247	data_field_phenotype	Tyrosine	103524	0.003117	2.63e-05		-0.01834	-0.02689	-0.00979	-4.20389	0.004362	Metabolomics	Metabolomics	Tyrosine (DFP)	negative
DIO2	rs139411099	14	80525545	T	C	T	0.00138372	601.79	5.42725	596.363	P751.11	Phecode	Congenital anomalies of female genital organs	217454	0.003144	1.66e-06	13.6498		4.68597	39.7605	4.79147	0.545495	Congenital anomalies	Congenital anomalies	Congenital anomalies of female genital organs (Phecode)	positive
SH2B3	rs3184504	12	111884608	T	C	T	0.481786	356268	1048	355220	P504	Phecode	Other alveolar and parietoalveolar pneumonopathy	369737	0.003146	0.000444	1.16982		1.07179	1.27682	3.51245	0.044655	Respiratory	Respiratory	Other alveolar and parietoalveolar pneumonopathy (Phecode)	positive
SH2B3	rs3184504	12	111884608	T	C	T	0.482713	100021			Q1137	data_field_phenotype	Linoleic Acid to Total Fatty Acids percentage	103603	0.0035	0.000496		-0.0149	-0.02328	-0.00651	-3.48314	0.004277	Metabolomics	Metabolomics	Linoleic Acid to Total Fatty Acids % (DFP)	negative
SH2B3	rs3184504	12	111884608	T	C	T	0.481727	152980	3423	149557	P601	Phecode	Inflammatory diseases of prostate	158783	0.003511	0.000499	1.08928		1.03808	1.143	3.4812	0.024565	Genitourinary	Genitourinary	Inflammatory diseases of prostate (Phecode)	positive
SH2B3	rs3184504	12	111884608	T	C	T	0.481915	368268	3058	365210	P395.6	Phecode	Heart valve replaced	382088	0.003511	0.000502	1.09406		1.04004	1.15088	3.47973	0.025834	Circulatory system	Circulatory system	Heart valve replaced (Phecode)	positive
SH2B3	rs3184504	12	111884608	T	C	T	0.479215	34145			Q0206	data_field_phenotype	Total BMD (bone mineral density)	35626	0.003511	0.000503		-0.02031	-0.03174	-0.00887	-3.47949	0.005836	Quantitative Measure	Imaging	Total BMD (bone mineral density) (DFP)	negative
CADM1	rs11605461	11	115053011	G	A	A	0.460297	357100			Q0003	data_field_phenotype	Weight	387901	0.003582	1.89e-05		0.008557	0.004637	0.012478	4.27797	0.002	Quantitative Measure	Anthropometry	Weight (DFP)	positive
SH2B3	rs3184504	12	111884608	T	C	T	0.482921	97040			Q1081	data_field_phenotype	Concentration of Medium HDL Particles	100472	0.003608	0.000519		-0.01435	-0.02245	-0.00625	-3.47101	0.004133	Metabolomics	Metabolomics	Concentration of M-HDL Particles (DFP)	negative
PRKCA_APOH	rs1801690	17	64208285	C	G	G	0.0542611	8775			Q1112	data_field_phenotype	Free Cholesterol to Total Lipids in Chylomicrons and Extremely Large VLDL percentage	80859	0.003626	3.44e-05		-0.04423	-0.06516	-0.02331	-4.14264	0.010678	Metabolomics	Metabolomics	Free Cholesterol-Total Lipids in ChyloM and EL-VLDL % (DFP)	negative
PRKCA_APOH	rs1801690	17	64208285	C	G	G	0.0546297	11001			Q1230	data_field_phenotype	Triglycerides in Very Large VLDL	100687	0.003626	3.43e-05		0.039443	0.020784	0.058102	4.14317	0.00952	Metabolomics	Metabolomics	Triglycerides in VL-VLDL (DFP)	positive
SH2B3	rs3184504	12	111884608	T	C	T	0.481395	350985	1264	349721	P250.24	Phecode	Type 2 diabetes with neurological manifestations	364550	0.003679	0.000531	1.15058		1.06281	1.2456	3.46469	0.040485	Endocrine/Metabolic	Endocrine/Metabolic	T2 diabetes with neurological manifestations (Phecode)	positive
FOXE1_ANP32B_C9orf156	rs2282192	9	100672338	T	C	T	0.27633	204249	670	203579	P241.2	Phecode	Nontoxic multinodular goiter	369575	0.003689	2.72e-05	1.21709		1.11037	1.33408	4.19573	0.046825	Endocrine/Metabolic	Endocrine/Metabolic	Nontoxic multinodular goiter (Phecode)	positive
INSR_ACTL9	rs4804416	19	7223848	G	T	G	0.42875	336839	7034	329805	P274.1	Phecode	Gout	392815	0.003712	5.47e-05	1.06824		1.03453	1.10306	4.03442	0.016363	Endocrine/Metabolic	Endocrine/Metabolic	Gout (Phecode)	positive
PRKCA_APOH	rs1801690	17	64208285	C	G	G	0.054675	11031			Q1039	data_field_phenotype	Cholesterol to Total Lipids in Very Large VLDL percentage	100878	0.00375	3.75e-05		-0.03889	-0.05739	-0.0204	-4.12244	0.009435	Metabolomics	Metabolomics	Cholesterol to Total Lipids in VL-VLDL % (DFP)	negative
SH2B3	rs3184504	12	111884608	T	C	T	0.481991	379454	6088	373366	P747	Phecode	Cardiac and circulatory congenital anomalies	393632	0.00383	0.000555	1.06511		1.02765	1.10394	3.45289	0.018269	Congenital anomalies	Congenital anomalies	Cardiac and circulatory congenital anomalies (Phecode)	positive
MLEC_SPPL3	rs2393717	12	121220375	G	C	G	0.469508	353766			Q0510	data_field_phenotype	Cholesterol	376742	0.003858	3.45e-05		-0.0094	-0.01385	-0.00495	-4.14135	0.00227	Quantitative Measure	Blood Biochemistry	Cholesterol (DFP)	negative
SH2B3	rs3184504	12	111884608	T	C	T	0.481336	350115	306	349809	P250.14	Phecode	Type 1 diabetes with neurological manifestations	363691	0.003873	0.000565	1.34334		1.13584	1.58873	3.44791	0.085604	Endocrine/Metabolic	Endocrine/Metabolic	T1 diabetes with neurological manifestations (Phecode)	positive
SH2B3	rs3184504	12	111884608	T	C	T	0.482921	97040			Q1023	data_field_phenotype	Cholesterol in Small VLDL	100472	0.003873	0.000564		-0.01539	-0.02413	-0.00664	-3.44831	0.004462	Metabolomics	Metabolomics	Cholesterol in S-VLDL (DFP)	negative
IGHMBP2_CPT1A_SCD	rs2229738	11	68562328	C	T	T	0.0663966	13342			Q1080	data_field_phenotype	Concentration of Large VLDL Particles	100472	0.003905	0.000247		-0.03182	-0.04883	-0.01481	-3.66574	0.00868	Metabolomics	Metabolomics	Concentration of L-VLDL Particles (DFP)	negative
IGHMBP2_CPT1A_SCD	rs2229738	11	68562328	C	T	T	0.0663966	13342			Q1153	data_field_phenotype	Phospholipids in Large LDL	100472	0.003913	0.000249		0.032437	0.015082	0.049793	3.6631	0.008855	Metabolomics	Metabolomics	Phospholipids in L-LDL (DFP)	positive
SH2B3	rs3184504	12	111884608	T	C	T	0.482921	97040			Q1166	data_field_phenotype	Phospholipids to Total Lipids in IDL percentage	100472	0.004008	0.000587		0.015331	0.00659	0.024071	3.43781	0.004459	Metabolomics	Metabolomics	Phospholipids to Total Lipids in IDL % (DFP)	positive
SH2B3	rs3184504	12	111884608	T	C	T	0.483674	187654	25007	162647	P2035.2	Composite_phenotype	Type 2 diabetes	193988	0.004132	0.000607	1.03399		1.01442	1.05393	3.42841	0.009749	Endocrine/Metabolic	Endocrine/Metabolic	Type 2 diabetes (CP)	positive
SH2B3	rs3184504	12	111884608	T	C	T	0.481897	373640	8721	364919	P415	Phecode	Pulmonary heart disease	387676	0.004176	0.000616	1.0537		1.02262	1.08572	3.42458	0.015275	Circulatory system	Circulatory system	Pulmonary heart disease (Phecode)	positive
ADCY6	rs115315671	12	49176805	T	C	T	0.0211942	15962			Q0511	data_field_phenotype	Creatinine	376565	0.00418	2.2e-06		0.030476	0.017859	0.043094	4.7341	0.006438	Quantitative Measure	Blood Biochemistry	Creatinine (DFP)	positive
SH2B3	rs3184504	12	111884608	T	C	T	0.481573	348737	133465	215272	P5000	data_field_phenotype	Snoring	362081	0.004369	0.000646	0.98331		0.973847	0.992865	-3.41133	0.004934	Symptoms	Sleep	Snoring (DFP)	negative
IGHMBP2_CPT1A_SCD	rs2229738	11	68562328	C	T	T	0.0663966	13342			Q1187	data_field_phenotype	Total Cholesterol	100472	0.0044	0.000283		0.031418	0.014458	0.048377	3.63083	0.008653	Metabolomics	Metabolomics	Total Cholesterol (DFP)	positive
SH2B3	rs3184504	12	111884608	T	C	T	0.481495	325801	3549	322252	P530.3	Phecode	Stricture and stenosis of esophagus	338322	0.004409	0.000659	1.08496		1.03522	1.13708	3.40594	0.023941	Digestive	Digestive	Stricture and stenosis of esophagus (Phecode)	positive
SH2B3	rs3184504	12	111884608	T	C	T	0.482921	97040			Q1010	data_field_phenotype	Average Diameter for HDL Particles	100472	0.004409	0.000659		-0.01363	-0.02147	-0.00579	-3.40622	0.004002	Metabolomics	Metabolomics	Average Diameter for HDL Particles (DFP)	negative
SH2B3	rs3184504	12	111884608	T	C	T	0.482756	100055			Q1145	data_field_phenotype	Phenylalanine	103629	0.004409	0.000655		0.014945	0.006349	0.023541	3.40766	0.004386	Metabolomics	Metabolomics	Phenylalanine (DFP)	positive
PRKCA_APOH	rs1801690	17	64208285	C	G	G	0.0549427	43099	30	43069	P759.1	Phecode	Anomalies of endocrine glands, congenital	392218	0.004566	6.01e-05	0.458796		0.313564	0.671294	-4.01235	0.194188	Congenital anomalies	Congenital anomalies	Anomalies of endocrine glands, congenital (Phecode)	negative
PRKCA_APOH	rs1801690	17	64208285	C	G	G	0.0551007	37875			Q0526	data_field_phenotype	Testosterone	343689	0.004566	5.78e-05		-0.01285	-0.01911	-0.00659	-4.02175	0.003195	Quantitative Measure	Blood Biochemistry	Testosterone (DFP)	negative
PRKCA_APOH	rs1801690	17	64208285	C	G	G	0.0546766	11253			Q1065	data_field_phenotype	Cholesteryl Esters to Total Lipids in Medium VLDL percentage	102905	0.004566	5.54e-05		-0.03729	-0.05541	-0.01916	-4.03188	0.009248	Metabolomics	Metabolomics	Cholesteryl Esters to Total Lipids in M-VLDL % (DFP)	negative
PRKCA_APOH	rs1801690	17	64208285	C	G	G	0.0546172	10975			Q1080	data_field_phenotype	Concentration of Large VLDL Particles	100472	0.004566	5.16e-05		0.038721	0.019976	0.057466	4.04856	0.009564	Metabolomics	Metabolomics	Concentration of L-VLDL Particles (DFP)	positive
PRKCA_APOH	rs1801690	17	64208285	C	G	G	0.0544858	9513			Q1124	data_field_phenotype	Free Cholesterol to Total Lipids in Very Large VLDL percentage	87298	0.004566	4.94e-05		-0.04158	-0.06167	-0.0215	-4.05853	0.010246	Metabolomics	Metabolomics	Free Cholesterol-Total Lipids in VL-VLDL % (DFP)	negative
PRKCA_APOH	rs1801690	17	64208285	C	G	G	0.054704	11335			Q1232	data_field_phenotype	Triglycerides to Phosphoglycerides ratio	103603	0.004566	5.54e-05		0.036648	0.018832	0.054464	4.03175	0.00909	Metabolomics	Metabolomics	Triglycerides to Phosphoglycerides ratio (DFP)	positive
CADM1	rs11605461	11	115053011	G	A	A	0.460236	362413	55165.9	307247	P272.1	Phecode	Hyperlipidemia	393725	0.00457	2.65e-05	1.02772		1.0147	1.04091	4.20185	0.006508	Endocrine/Metabolic	Endocrine/Metabolic	Hyperlipidemia (Phecode)	positive
SH2B3	rs3184504	12	111884608	T	C	T	0.481969	357615	1457	356158	P474.2	Phecode	Chronic tonsillitis and adenoiditis	370994	0.004581	0.000688	1.13646		1.05554	1.22358	3.39436	0.037686	Respiratory	Respiratory	Chronic tonsillitis and adenoiditis (Phecode)	positive
SH2B3	rs3184504	12	111884608	T	C	T	0.481946	362459	27081	335378	P960.2	Phecode	Allergy/adverse effect of penicillin	376037	0.004581	0.00069	1.03051		1.01278	1.04856	3.39358	0.008857	Injuries & poisonings	Injuries & poisonings	Allergy/adverse effect of penicillin (Phecode)	positive
CADM1	rs11605461	11	115053011	G	A	A	0.460233	362631	55406	307225	P272	Phecode	Disorders of lipoid metabolism	393965	0.004739	2.99e-05	1.02748		1.01449	1.04065	4.17385	0.006496	Endocrine/Metabolic	Endocrine/Metabolic	Disorders of lipoid metabolism (Phecode)	positive
IGHMBP2_CPT1A_SCD	rs2229738	11	68562328	C	T	T	0.0663966	13342			Q1199	data_field_phenotype	Total Lipids in Large HDL	100472	0.004766	0.000309		0.028599	0.013064	0.044135	3.608	0.007927	Metabolomics	Metabolomics	Total Lipids in L-HDL (DFP)	positive
CADM1	rs11605461	11	115053011	G	A	A	0.460272	356570			Q0010	data_field_phenotype	Basal metabolic rate	387347	0.004778	3.27e-05		0.006167	0.003257	0.009077	4.15379	0.001485	Quantitative Measure	Anthropometry	Basal metabolic rate (DFP)	positive
IGHMBP2_CPT1A_SCD	rs2229738	11	68562328	C	T	T	0.0663921	13766			Q1133	data_field_phenotype	LDL Cholesterol	103672	0.004882	0.000319		0.031483	0.014341	0.048625	3.59967	0.008746	Metabolomics	Metabolomics	LDL Cholesterol (DFP)	positive
SH2B3	rs3184504	12	111884608	T	C	T	0.48157	276556	1197	275359	P561.1	Phecode	Diarrhea	287140	0.004906	0.000741	1.15115		1.06076	1.24924	3.37379	0.041722	Digestive	Digestive	Diarrhea (Phecode)	positive
INSR_ACTL9	rs4804416	19	7223848	G	T	G	0.428742	337554	7875	329679	P274	Phecode	Gout and other crystal arthropathies	393656	0.005087	7.77e-05	1.06297		1.03126	1.09567	3.95142	0.015455	Endocrine/Metabolic	Endocrine/Metabolic	Gout and other crystal arthropathies (Phecode)	positive
IGHMBP2_CPT1A_SCD	rs2229738	11	68562328	C	T	T	0.0663379	13653			Q1050	data_field_phenotype	Cholesteryl Esters in Medium VLDL	102905	0.005104	0.000336		0.031336	0.014209	0.048463	3.58599	0.008738	Metabolomics	Metabolomics	Cholesteryl Esters in M-VLDL (DFP)	positive
SH2B3	rs3184504	12	111884608	T	C	T	0.482713	100021			Q1093	data_field_phenotype	Docosahexaenoic Acid	103603	0.005232	0.000794		-0.01404	-0.02224	-0.00584	-3.35513	0.004184	Metabolomics	Metabolomics	Docosahexaenoic Acid (DFP)	negative
CCDC77_WNK1_B4GALNT3	rs149363012	12	670520	T	C	T	0.0262074	20358	3843	16515	P716.9	Phecode	Arthropathy NOS	388402	0.0053	1.95e-05	1.08275		1.04395	1.12299	4.27011	0.018618	Musculoskeletal	Musculoskeletal	Arthropathy NOS (Phecode)	positive
CCDC77_WNK1_B4GALNT3	rs149363012	12	670520	T	C	T	0.0262114	20371	3856	16515	P716	Phecode	Other arthropathies	388590	0.0053	1.73e-05	1.08317		1.04441	1.12336	4.29713	0.018591	Musculoskeletal	Musculoskeletal	Other arthropathies (Phecode)	positive
GLIS3	rs10814915	9	4290544	T	C	T	0.415164	322501	56843.2	265658	P716.9	Phecode	Arthropathy NOS	388402	0.005347	4.22e-05	0.97507		0.963359	0.986924	-4.0949	0.006165	Musculoskeletal	Musculoskeletal	Arthropathy NOS (Phecode)	negative
GLIS3	rs10814915	9	4290544	T	C	T	0.415161	322655	57009.2	265646	P716	Phecode	Other arthropathies	388590	0.005347	3.99e-05	0.975023		0.963327	0.98686	-4.10822	0.006157	Musculoskeletal	Musculoskeletal	Other arthropathies (Phecode)	negative
GLIS3	rs10814915	9	4290544	T	C	T	0.415119	312144			Q0512	data_field_phenotype	C-reactive protein	375969	0.005347	3.8e-05		-0.00953	-0.01407	-0.005	-4.11927	0.002314	Quantitative Measure	Blood Biochemistry	C-reactive protein (DFP)	negative
INSR_ACTL9	rs4804416	19	7223848	G	T	G	0.428723	321927			Q0506	data_field_phenotype	Aspartate aminotransferase	375449	0.005545	8.76e-05		0.008763	0.004384	0.013141	3.92265	0.002234	Quantitative Measure	Blood Biochemistry	Aspartate aminotransferase (DFP)	positive
SH2B3	rs3184504	12	111884608	T	C	T	0.482921	97040			Q1248	data_field_phenotype	VLDL Cholesterol	100472	0.005546	0.000844		-0.01489	-0.02364	-0.00615	-3.33802	0.004462	Metabolomics	Metabolomics	VLDL Cholesterol (DFP)	negative
SH2B3	rs3184504	12	111884608	T	C	T	0.48277	342122	4033	338089	P153.3	Phecode	Malignant neoplasm of rectum, rectosigmoid junction, and anus	354332	0.005627	0.000859	0.930155		0.891383	0.970614	-3.33296	0.021724	Neoplasms	Neoplasms	Malignant neoplasm of rectum (Phecode)	negative
SH2B3	rs3184504	12	111884608	T	C	T	0.481407	150199	509	149690	P601.8	Phecode	Other inflammatory disorders of male genital organs	156000	0.0057	0.000874	1.24215		1.09325	1.41134	3.32839	0.06515	Genitourinary	Genitourinary	Other inflammatory disorders of male genitals (Phecode)	positive
SH2B3	rs3184504	12	111884608	T	C	T	0.481844	374654	568	374086	P747.12	Phecode	Valvular heart disease/ heart chambers	388771	0.005726	0.00088	1.22663		1.08752	1.38353	3.32618	0.061413	Congenital anomalies	Congenital anomalies	Valvular heart disease/ heart chambers (Phecode)	positive
SH2B3	rs3184504	12	111884608	T	C	T	0.482006	379433	3237	376196	P707	Phecode	Chronic ulcer of skin	393598	0.005807	0.000896	1.08674		1.03468	1.14142	3.32131	0.025046	Dermatologic	Dermatologic	Chronic ulcer of skin (Phecode)	positive
IGHMBP2_CPT1A_SCD	rs2229738	11	68562328	C	T	T	0.0658405	49508			Q0512	data_field_phenotype	C-reactive protein	375969	0.00586	0.000389		-0.01631	-0.02532	-0.0073	-3.54757	0.004598	Quantitative Measure	Blood Biochemistry	C-reactive protein (DFP)	negative
SH2B3	rs3184504	12	111884608	T	C	T	0.482729	100091			Q1063	data_field_phenotype	Cholesteryl Esters to Total Lipids in Medium HDL percentage	103672	0.005875	0.00091		-0.01426	-0.02268	-0.00583	-3.31721	0.004298	Metabolomics	Metabolomics	Cholesteryl Esters to Total Lipids in M-HDL % (DFP)	negative
IGHMBP2_CPT1A_SCD	rs2229738	11	68562328	C	T	T	0.0663869	13764			Q1201	data_field_phenotype	Total Lipids in Large VLDL	103665	0.00591	0.000395		-0.03033	-0.0471	-0.01355	-3.54334	0.008559	Metabolomics	Metabolomics	Total Lipids in L-VLDL (DFP)	negative
SH2B3	rs3184504	12	111884608	T	C	T	0.48166	163274	3690	159584	P2012	Composite_phenotype	Acute coronary syndrome	169491	0.005912	0.000918	1.08185		1.03267	1.13338	3.31441	0.023738	Safety	Safety	Acute coronary syndrome (CP)	positive
SH2B3	rs3184504	12	111884608	T	C	T	0.482023	379004			Q0005	data_field_phenotype	Waist circumference	393139	0.006035	0.000941		-0.00655	-0.01044	-0.00267	-3.30774	0.001981	Quantitative Measure	Anthropometry	Waist circumference (DFP)	negative
DBH_C9orf96_STKLD1	rs3124747	9	136268084	A	G	A	0.321789	66719			Q1068	data_field_phenotype	Cholesteryl Esters to Total Lipids in Small VLDL percentage	103669	0.006225	9.51e-05		0.018253	0.009087	0.027419	3.90302	0.004677	Metabolomics	Metabolomics	Cholesteryl Esters to Total Lipids in S-VLDL % (DFP)	positive
CCDC77_WNK1_B4GALNT3	rs149363012	12	670520	T	C	T	0.0261706	20248	5657	14591	P5012	data_field_phenotype	Comparatively taller age 10	386847	0.00629	2.65e-05	1.06913		1.03631	1.10299	4.20165	0.015908	Quantitative Measure	Anthropometry	Comparatively taller age 10 (DFP)	positive
DBH_C9orf96_STKLD1	rs3124747	9	136268084	A	G	A	0.321774	66707			Q1107	data_field_phenotype	Free Cholesterol in Small VLDL	103655	0.00631	9.97e-05		0.018315	0.009091	0.02754	3.89151	0.004706	Metabolomics	Metabolomics	Free Cholesterol in S-VLDL (DFP)	positive
GLIS3	rs10814915	9	4290544	T	C	T	0.415447	317610			Q0613	data_field_phenotype	Lymphocyte count	382251	0.006316	5.32e-05		-0.0093	-0.01382	-0.00479	-4.04107	0.002302	Quantitative Measure	Blood Count	Lymphocyte count (DFP)	negative
SH2B3	rs3184504	12	111884608	T	C	T	0.481539	366035	1545	364490	P447.1	Phecode	Stricture of artery	380068	0.006465	0.001011	1.12757		1.04968	1.21125	3.28743	0.036523	Circulatory system	Circulatory system	Stricture of artery (Phecode)	positive
AKT1_ZBTB42	rs2494734	14	105240885	C	G	G	0.450021	338678			Q0529	data_field_phenotype	Urate	376291	0.006662	2.46e-05		0.008329	0.00446	0.012198	4.21888	0.001974	Quantitative Measure	Blood Biochemistry	Urate (DFP)	positive
TG_CCN4	rs2069568	8	134108453	C	T	T	0.475369	364025			Q0610	data_field_phenotype	Platelet crit	382887	0.006723	2.12e-05		0.009257	0.004989	0.013524	4.25146	0.002177	Quantitative Measure	Blood Count	Platelet crit (DFP)	positive
PRKCA_APOH	rs1801690	17	64208285	C	G	G	0.0547051	11343			Q1240	data_field_phenotype	Triglycerides to Total Lipids in Medium VLDL percentage	103674	0.006726	9.21e-05		0.036115	0.018015	0.054215	3.91069	0.009235	Metabolomics	Metabolomics	Triglycerides to Total Lipids in M-VLDL % (DFP)	positive
IGHMBP2_CPT1A_SCD	rs2229738	11	68562328	C	T	T	0.0658452	49590			Q0511	data_field_phenotype	Creatinine	376565	0.006771	0.000456		0.013096	0.005773	0.020419	3.50516	0.003736	Quantitative Measure	Blood Biochemistry	Creatinine (DFP)	positive
MLEC_SPPL3	rs2393717	12	121220375	G	C	G	0.469502	94343.5			Q1057	data_field_phenotype	Cholesteryl Esters in Very Small VLDL	100472	0.006789	6.44e-05		-0.01721	-0.02565	-0.00877	-3.99642	0.004307	Metabolomics	Metabolomics	Cholesteryl Esters in VS-VLDL (DFP)	negative
PRKCA_APOH	rs1801690	17	64208285	C	G	G	0.0546172	10975			Q1037	data_field_phenotype	Cholesterol to Total Lipids in Small VLDL percentage	100472	0.006818	9.9e-05		-0.03758	-0.05651	-0.01866	-3.89329	0.009654	Metabolomics	Metabolomics	Cholesterol to Total Lipids in S-VLDL % (DFP)	negative
PRKCA_APOH	rs1801690	17	64208285	C	G	G	0.0546172	10975			Q1089	data_field_phenotype	Concentration of Very Large VLDL Particles	100472	0.006818	0.000101		0.037019	0.018365	0.055673	3.88946	0.009518	Metabolomics	Metabolomics	Concentration of VL-VLDL Particles (DFP)	positive
TSHR_CEP128	rs3742721	14	81407921	G	A	G	0.406141	299980	535.628	299444	P242.1	Phecode	Graves' disease	369305	0.006847	7.21e-06	0.785273		0.706592	0.872716	-4.48736	0.053868	Endocrine/Metabolic	Endocrine/Metabolic	Graves' disease (Phecode)	negative
IGFBP5	rs1861630	2	217616804	C	T	T	0.148295	114877			Q0008	data_field_phenotype	Whole body fat-free mass	387326	0.006874	1.81e-05		0.00852	0.004625	0.012414	4.28719	0.001987	Quantitative Measure	Anthropometry	Whole body fat-free mass (DFP)	positive
SH2B3	rs3184504	12	111884608	T	C	T	0.482055	369738	53272	316466	P530.1	Phecode	Esophagitis, GERD and related diseases	383502	0.006932	0.00109	1.02171		1.00863	1.03496	3.26621	0.006575	Digestive	Digestive	Esophagitis, GERD and related diseases (Phecode)	positive
SH2B3	rs3184504	12	111884608	T	C	T	0.482711	99478			Q1031	data_field_phenotype	Cholesterol to Total Lipids in Large VLDL percentage	103041	0.006932	0.001091		-0.01412	-0.02259	-0.00565	-3.26591	0.004324	Metabolomics	Metabolomics	Cholesterol to Total Lipids in L-VLDL % (DFP)	negative
FOXE1_ANP32B_C9orf156	rs2282192	9	100672338	T	C	T	0.276921	217648			Q0002	data_field_phenotype	Sitting height	392979	0.007006	5.53e-05		-0.00764	-0.01135	-0.00392	-4.0319	0.001894	Quantitative Measure	Anthropometry	Sitting height (DFP)	negative
IGHMBP2_CPT1A_SCD	rs2229738	11	68562328	C	T	T	0.0663966	13342			Q1231	data_field_phenotype	Triglycerides in Very Small VLDL	100472	0.007092	0.000482		-0.03078	-0.04806	-0.0135	-3.49083	0.008817	Metabolomics	Metabolomics	Triglycerides in VS-VLDL (DFP)	negative
SH2B3	rs3184504	12	111884608	T	C	T	0.48292	97037			Q1132	data_field_phenotype	Isoleucine	100469	0.007139	0.001128		0.014187	0.005649	0.022725	3.25665	0.004356	Metabolomics	Metabolomics	Isoleucine (DFP)	positive
IGHMBP2_CPT1A_SCD	rs2229738	11	68562328	C	T	T	0.0664017	13347			Q1101	data_field_phenotype	Free Cholesterol in Large VLDL	100502	0.007187	0.000492		-0.0304	-0.0475	-0.0133	-3.4852	0.008723	Metabolomics	Metabolomics	Free Cholesterol in L-VLDL (DFP)	negative
TSHR	rs2110696	14	81443368	T	C	C	0.351706	259774	621.223	259153	P242.1	Phecode	Graves' disease	369305	0.007192	7.57e-06	0.791346		0.714281	0.876716	-4.47687	0.052274	Endocrine/Metabolic	Endocrine/Metabolic	Graves' disease (Phecode)	negative
PRKCA_APOH	rs1801690	17	64208285	C	G	G	0.0546981	11341			Q1061	data_field_phenotype	Cholesteryl Esters to Total Lipids in Large LDL percentage	103669	0.007259	0.000115		0.037326	0.018353	0.0563	3.85579	0.009681	Metabolomics	Metabolomics	Cholesteryl Esters to Total Lipids in L-LDL % (DFP)	positive
PRKCA_APOH	rs1801690	17	64208285	C	G	G	0.0546558	10941			Q1154	data_field_phenotype	Phospholipids in Large VLDL	100090	0.007259	0.000118		0.037004	0.018163	0.055845	3.84938	0.009613	Metabolomics	Metabolomics	Phospholipids in L-VLDL (DFP)	positive
PRKCA_APOH	rs1801690	17	64208285	C	G	G	0.0546558	11245			Q1211	data_field_phenotype	Total Lipids in Very Large VLDL	102871	0.007259	0.000117		0.036284	0.017822	0.054747	3.85191	0.00942	Metabolomics	Metabolomics	Total Lipids in VL-VLDL (DFP)	positive
IGFBP5	rs6711608	2	217614083	C	T	T	0.147474	114241			Q0008	data_field_phenotype	Whole body fat-free mass	387326	0.007282	1.92e-05		0.008519	0.004613	0.012425	4.27437	0.001993	Quantitative Measure	Anthropometry	Whole body fat-free mass (DFP)	positive
IGHMBP2_CPT1A_SCD	rs2229738	11	68562328	C	T	T	0.0677414	11186			Q1148	data_field_phenotype	Phospholipids in Chylomicrons and Extremely Large VLDL	82564	0.0073	0.000504		-0.03344	-0.05228	-0.0146	-3.47898	0.009613	Metabolomics	Metabolomics	Phospholipids in Chylomicrons and EL-VLDL (DFP)	negative
PRKCA_APOH	rs1801690	17	64208285	C	G	G	0.0547048	11339			Q1034	data_field_phenotype	Cholesterol to Total Lipids in Medium VLDL percentage	103638	0.007352	0.000124		-0.03538	-0.05344	-0.01731	-3.83844	0.009216	Metabolomics	Metabolomics	Cholesterol to Total Lipids in M-VLDL % (DFP)	negative
KRT18	rs7306508	12	53363827	G	A	A	0.471802	354096	490.929	353605	P737.1	Phecode	Kyphosis (acquired)	375259	0.007449	7.85e-06	1.30056		1.15899	1.45943	4.46937	0.0588	Musculoskeletal	Musculoskeletal	Kyphosis (acquired) (Phecode)	positive
TGFB2_MIR548F3	rs519709	1	218654734	G	A	G	0.396315	311527			Q0012	combined_data_field_phenotype	Hand grip strength	393029	0.007581	2.79e-05		0.071655	0.038134	0.105176	4.18966	0.017103	Quantitative Measure	Body Measurements	Hand grip strength (cDFP)	positive
INSR_ACTL9	rs4804416	19	7223848	G	T	G	0.429061	335038	21885	313153	P244	Phecode	Hypothyroidism	390432	0.00759	0.000124	1.03699		1.01793	1.0564	3.83829	0.009463	Endocrine/Metabolic	Endocrine/Metabolic	Hypothyroidism (Phecode)	positive
GLIS3	rs10814915	9	4290544	T	C	T	0.415243	86040.8			Q1094	data_field_phenotype	Docosahexaenoic Acid to Total Fatty Acids percentage	103603	0.007669	6.86e-05		0.017197	0.00873	0.025663	3.98108	0.00432	Metabolomics	Metabolomics	Docosahexaenoic Acid to Total Fatty Acids % (DFP)	positive
NRG1	rs68030583	8	32441559	T	A	A	0.263039	206065	467.011	205598	P193	Phecode	Thyroid cancer	391700	0.00769	4.05e-06	0.771367		0.690746	0.861401	-4.60882	0.056325	Neoplasms	Neoplasms	Thyroid cancer (Phecode)	negative
NRG1	rs111977432	8	32441575	A	C	C	0.263039	206065	467.003	205598	P193	Phecode	Thyroid cancer	391700	0.007708	4.06e-06	0.771385		0.69076	0.861423	-4.60834	0.056326	Neoplasms	Neoplasms	Thyroid cancer (Phecode)	negative
MLEC_SPPL3	rs2393717	12	121220375	G	C	G	0.469502	94343.5			Q1026	data_field_phenotype	Cholesterol in Very Small VLDL	100472	0.007766	7.77e-05		-0.01711	-0.0256	-0.00863	-3.95153	0.004331	Metabolomics	Metabolomics	Cholesterol in VS-VLDL (DFP)	negative
DBH_C9orf96_STKLD1	rs3124747	9	136268084	A	G	A	0.321776	64659			Q1111	data_field_phenotype	Free Cholesterol in Very Small VLDL	100472	0.007875	0.000129		0.017981	0.008778	0.027183	3.82935	0.004695	Metabolomics	Metabolomics	Free Cholesterol in VS-VLDL (DFP)	positive
DBH_C9orf96_STKLD1	rs3124747	9	136268084	A	G	A	0.321776	64659			Q1023	data_field_phenotype	Cholesterol in Small VLDL	100472	0.007994	0.000135		0.018242	0.008877	0.027607	3.81785	0.004778	Metabolomics	Metabolomics	Cholesterol in S-VLDL (DFP)	positive
SH2B3	rs3184504	12	111884608	T	C	T	0.48385	179214	8385	170829	P2003	Composite_phenotype	Stroke/Cerebrovascular events	185196	0.008064	0.001278	1.05269		1.02031	1.08611	3.22083	0.015944	Safety	Safety	Stroke/Cerebrovascular events (CP)	positive
DBH_C9orf96_STKLD1	rs3124747	9	136268084	A	G	A	0.321776	64659			Q1026	data_field_phenotype	Cholesterol in Very Small VLDL	100472	0.008094	0.000141		0.017659	0.008568	0.026751	3.80715	0.004638	Metabolomics	Metabolomics	Cholesterol in VS-VLDL (DFP)	positive
PRKCA_APOH	rs1801690	17	64208285	C	G	G	0.0549559	43193			Q0002	data_field_phenotype	Sitting height	392979	0.008608	0.00015		-0.01411	-0.0214	-0.00682	-3.7918	0.003721	Quantitative Measure	Anthropometry	Sitting height (DFP)	negative
SH2B3	rs3184504	12	111884608	T	C	T	0.481963	378094	4502	373592	P747.13	Phecode	Congenital anomalies of great vessels	392244	0.008665	0.001378	1.07039		1.0267	1.11594	3.19922	0.021263	Congenital anomalies	Congenital anomalies	Congenital anomalies of great vessels (Phecode)	positive
PRKCA_APOH	rs1801690	17	64208285	C	G	G	0.054728	10625			Q1070	data_field_phenotype	Cholesteryl Esters to Total Lipids in Very Large VLDL percentage	97071	0.008823	0.000158		-0.03639	-0.05527	-0.01752	-3.77833	0.009632	Metabolomics	Metabolomics	Cholesteryl Esters-Total Lipids in VL-VLDL % (DFP)	negative
[truncated: 36 more rows]

## Sheet: Supplementary Data 7
Supplementary Data 7 - Variants selected at each gene for look up of associations with clinical thyroid phenotypes (hypo_due_to_Rx = hypothyroidism due to treatment/medication/ablation)
[truncated: 115 more rows]

## Sheet: Supplementary Data 8
Supplementary Data 8 - Druggability
[truncated: 116 more rows]

## Sheet: Supplementary Data 9
Supplementary Data 9 - ConsensusPathDB results
[truncated: 441 more rows]

[truncated: 14 more sheets: Supplementary Data 10, Supplementary Data 11, Supplementary Data 12, Supplementary Data 13, Supplementary Data 14, Supplementary Data 15, Supplementary Data 16, Supplementary Data 17, Supplementary Data 18, Supplementary Data 19, Supplementary Data 20, Supplementary Data 21, Supplementary Data 22, Supplementary Data 23]
